# Supplementary material for: Effect of compensatory evolution in the emergence and transmission of rifampicin-resistant Mycobacterium tuberculosis in Cape Town, South Africa: a genomic epidemiology study
Source: Lancet Microbe. 2023 Jul;4(7):e506–15. doi: 10.1016/S2666-5247(23)00110-6 (PMC10319636; doi:10.1016/S2666-5247(23)00110-6)
Supplement: Supplementary appendix 1 [file mmc1.xlsx]

## Sheet: SupplementaryFile1
Gene	Putative_Compensatory_Mutation	Frequency	Homoplasy_index
rpoA	p.Ala180Val	4	2
rpoA	p.Arg182Trp	4	4
rpoA	p.Glu184Asp	41	2
rpoA	p.Gly31Ala	9	2
rpoA	p.Gly31Ser	4	4
rpoA	p.Thr187Ala	24	5
rpoA	p.Val183Ala	2	2
rpoA	p.Val183Gly	10	5
rpoB	p.Arg552Cys	2	2
rpoB	p.Arg552His	2	2
rpoB	p.Arg827Cys	10	3
rpoB	p.Arg827His	7	3
rpoB	p.Arg827Leu	18	2
rpoB	p.Asn437Asp	6	1
rpoB	p.Gln409Arg	8	2
rpoB	p.Glu761Asp	42	2
rpoB	p.His445Cys	1	1
rpoB	p.His445Ser	2	2
rpoB	p.His835Arg	2	2
rpoB	p.Leu731Pro	39	4
rpoB	p.Lys446Gln	3	1
rpoB	p.Met434Ile	2	2
rpoB	p.Met434Val	3	1
rpoB	p.Pro45Arg	2	1
rpoB	p.Pro45Leu	4	2
rpoB	p.Pro768Leu	3	2
rpoB	p.Ser450Gly	2	2
rpoB	p.Ser450Phe	230	2
rpoB	p.Thr427Ser	3	1
rpoB	p.Val496Ala	7	1
rpoC	p.Ala492Val	5	2
rpoC	p.Ala521Asp	4	3
rpoC	p.Arg459Trp	2	1
rpoC	p.Arg770His	4	1
rpoC	p.Asn698His	23	2
rpoC	p.Asn698Lys	4	2
rpoC	p.Asn698Ser	16	8
rpoC	p.Asp485Asn	28	2
rpoC	p.Asp485Tyr	11	3
rpoC	p.Asp747Ala	2	2
rpoC	p.Asp747Asn	3	1
rpoC	p.Gln523Lys	2	1
rpoC	p.Gly332Arg	8	4
rpoC	p.Gly332Cys	45	1
rpoC	p.Gly332Ser	5	3
rpoC	p.Gly433Ser	3	2
rpoC	p.Gly945Val	2	2
rpoC	p.His525Asn	5	3
rpoC	p.His525Gln	6	5
rpoC	p.Ile491Thr	27	8
rpoC	p.Ile491Val	13	7
rpoC	p.Leu449Val	6	3
rpoC	p.Leu516Pro	7	3
rpoC	p.Leu527Val	6	4
rpoC	p.Lys445Arg	3	2
rpoC	p.Phe452Cys	31	4
rpoC	p.Phe831Leu	2	1
rpoC	p.Phe831Ser	5	1
rpoC	p.Pro1040Arg	6	4
rpoC	p.Pro434Leu	3	2
rpoC	p.Trp484Gly	4	4
rpoC	p.Val1252Leu	6	1
rpoC	p.Val1252Met	2	2
rpoC	p.Val431Met	6	2
rpoC	p.Val483Ala	38	15
rpoC	p.Val483Gly	258	21
rpoC	p.Val517Ala	5	1
rpoC	p.Val517Leu	19	2
