# Supplementary material for: Effect of compensatory evolution in the emergence and transmission of rifampicin-resistant Mycobacterium tuberculosis in Cape Town, South Africa: a genomic epidemiology study
Source: Lancet Microbe. 2023 Jul;4(7):e506–15. doi: 10.1016/S2666-5247(23)00110-6 (PMC10319636; doi:10.1016/S2666-5247(23)00110-6)
Supplement: Supplementary appendix 3 [file mmc3.xlsx]

## Sheet: Supplementary_File2
Patient_ID	SRA_Accession	HIV_status	Disease_location	Sex	Age	Diagnosis_date	Previous_TB_Tx_episodes	Smear_grade
G25611	ERR5987286	Pos	PTB	Male	47	2014-09-19	0	ND
G25615	ERR5987309,ERR5987325	Neg	PTB	Female	21	2015-02-24	2	2
G25616	ERR5987402	Pos	PTB	Female	47	2013-02-25	1	ND
G25617	ERR5987307	Pos	PTB	Female	32	2015-07-22	0	Neg
G25618	ERR6362693	Pos	PTB	Female	15	2015-07-07	1	3
G25619	ERR5987343	Pos	EPTB	Male	39	2014-10-02	1	1
G25620	ERR5987358	Pos	PTB	Female	34	2013-02-27	0	Neg
G25622	ERR5987370	Pos	PTB	Male	31	2014-04-30	1	ND
G25623	ERR5987430	Pos	PTB	Male	31	2014-04-02	2	Neg
G25628	ERR5987203,ERR5987277	Pos	PTB	Male	32	2015-07-23	1	3
G25629	ERR5987288,ERR5987393	Pos	PTB	Male	41	2013-09-14	1	2
G25631	ERR6362445,ERR6362755	Pos	PTB	Female	39	2015-09-22	1	Neg
G25633	ERR5987438	Pos	PTB	Female	23	2014-06-11	0	Scanty
G25636	ERR5987445	Pos	PTB	Female	21	2013-05-30	0	Neg
G25637	ERR5987265,ERR5987327	Pos	EPTB	Male	43	2014-12-08	3	Scanty
G25639	ERR5987267	Pos	PTB	Male	43	2013-06-12	1	Neg
G25640	ERR6362531,ERR6362532	Neg	PTB	Female	48	2014-09-26	0	Neg
G25641	ERR5987227	Pos	PTB	Female	48	2013-10-08	0	Neg
G25644	ERR5987285,ERR5987298	Pos	PTB	Male	36	2013-05-21	0	Neg
G25645	ERR5987210	Pos	PTB	Male	30	2015-08-05	0	ND
G25647	ERR5987270,ERR5987406	Pos	PTB	Male	24	2014-08-11	0	Neg
G25648	ERR5987374	Pos	PTB	Female	40	2015-02-05	1	Scanty
G25649	ERR5987351	Pos	PTB	Female	28	2014-10-04	0	2
G25650	ERR5987299	Pos	PTB	Female	36	2013-03-26	1	1
G25654	ERR5987182,ERR5987253	Pos	PTB	Male	27	2015-10-29	1	Neg
G25655	ERR5987452	Pos	PTB	Male	41	2015-09-28	1	Neg
G25657	ERR5987276	Pos	PTB	Female	41	2015-12-24	1	ND
G25661	ERR5987398	Pos	PTB	Male	58	2015-09-10	1	ND
G25662	ERR5987409	Neg	PTB	Female	22	2015-01-14	0	2
G25664	ERR5987226	Pos	PTB	Female	30	2014-03-23	0	3
G25667	ERR5987449	Pos	PTB	Male	42	2015-11-18	1	Neg
G25668	ERR5987188,ERR5987407	Pos	PTB	Female	33	2013-07-24	0	Neg
G25671	ERR5987386,ERR5987444	Neg	PTB	Male	43	2015-05-27	1	3
G25672	ERR5987390	Pos	PTB	Male	45	2015-03-24	0	Neg
G25673	ERR5987269	Neg	PTB	Female	22	2014-11-15	1	3
G25674	ERR5987419,ERR5987422	Pos	PTB	Male	33	2015-02-04	2	Neg
G25675	ERR5987433	Pos	PTB	Female	34	2015-10-22	1	Neg
G25676	ERR5987348	Pos	PTB	Male	38	2013-09-03	1	Neg
G25678	ERR5987283,ERR5987336	Pos	PTB	Male	32	2014-09-04	2	Neg
G25679	ERR5987206,ERR5987448	Pos	PTB	Female	46	2014-10-21	0	2
G25680	ERR5987426	Pos	PTB	Male	52	2013-10-21	1	Neg
G25681	ERR5987423	Pos	PTB	Male	32	2014-12-03	1	Neg
G25683	ERR5987345	Pos	PTB	Female	27	2015-09-23	0	ND
G25686	ERR6362718,ERR6362002	Neg	PTB	Female	19	2015-12-23	0	Neg
G25687	ERR5987200	Pos	EPTB	Female	41	2014-11-09	3	Neg
G25690	ERR5987326,ERR5987439	Pos	PTB	Male	43	2015-05-15	0	1
G25692	ERR5987457	Pos	PTB	Male	37	2015-01-14	0	Neg
G25693	ERR6362115	Pos	PTB	Female	35	2013-07-17	1	Neg
G25694	ERR5987403	Pos	PTB	Female	33	2015-02-16	1	Neg
G25695	ERR6362124,ERR6362121	Neg	PTB	Male	23	2013-03-27	0	3
G25696	ERR5987446	Pos	Both	Male	34	2015-07-17	0	2
G25701	ERR5987221	Neg	PTB	Female	29	2014-10-25	0	3
G25702	ERR5987357,ERR5987456	Pos	PTB	Female	29	2013-08-17	1	Neg
G25703	ERR6362239,ERR6362351	Pos	EPTB	Male	31	2015-05-28	1	ND
G25704	ERR5987218	Pos	PTB	Female	26	2014-09-24	1	Neg
G25705	ERR5987324	Pos	EPTB	Male	36	2014-10-25	1	Neg
G25707	ERR5987208,ERR5987193	Pos	PTB	Male	47	2014-10-25	1	Scanty
G25708	ERR6362157,ERR6362094	Pos	PTB	Female	29	2013-08-27	0	Neg
G25711	ERR5987222	Neg	PTB	Male	41	2015-01-14	0	Neg
G25712	ERR6362653	Pos	PTB	Female	24	2013-02-27	0	Neg
G25713	ERR6362947,ERR6362153	Neg	PTB	Male	40	2015-05-26	1	Neg
G25715	ERR5987258	Neg	PTB	Female	53	2015-09-30	0	Neg
G25717	ERR5987384	Pos	PTB	Female	24	2013-06-16	0	3
G25719	ERR5987440	Pos	PTB	Female	24	2015-10-09	2	1
G25721	ERR5987231,ERR5987282	Pos	PTB	Female	33	2014-01-28	1	ND
G25722	ERR5987294	Pos	PTB	Female	35	2015-02-06	0	Neg
G25725	ERR5987369	Pos	PTB	Male	23	2014-01-08	0	2
G25726	ERR5987306	Neg	PTB	Male	48	2015-06-03	1	Scanty
G25729	ERR5987308,ERR5987383	Pos	PTB	Male	25	2015-03-23	0	Neg
G25730	ERR5987401	Pos	PTB	Male	52	2014-07-25	1	Neg
G25735	ERR6362152,ERR6362149	Pos	PTB	Male	37	2015-01-30	1	3
G25737	ERR5987237	Pos	PTB	Female	37	2013-09-26	0	Neg
G25738	ERR6362338,ERR6362366	Neg	PTB	Female	30	2015-01-23	4	3
G25739	ERR6362167,ERR6362166	Pos	PTB	Male	37	2014-01-25	1	Neg
G25740	ERR5987360,ERR5987415	Pos	PTB	Male	56	2015-01-21	0	Neg
G25741	ERR5987359	Pos	PTB	Female	29	2015-01-08	0	ND
G25742	ERR6362256,ERR6362294	Pos	PTB	Female	39	2014-11-29	0	Neg
G25743	ERR5987413	Pos	PTB	Female	51	2014-02-10	2	3
G25745	ERR5987189,ERR5987371	Pos	PTB	Male	28	2014-02-11	0	Neg
G25746	ERR6361969,ERR6362036	Pos	PTB	Male	48	2015-08-27	2	Neg
G25748	ERR5987340,ERR5987399	Pos	PTB	Male	37	2014-07-18	0	Neg
G25750	ERR6362503,ERR6362506	Pos	PTB	Female	37	2014-09-18	2	Neg
G25751	ERR5987249	Pos	PTB	Female	45	2014-09-23	1	Neg
G25752	ERR5987349	Pos	Both	Male	42	2015-01-12	3	ND
G25754	ERR6362459,ERR6362793	Neg	PTB	Male	26	2015-08-13	0	Neg
G25756	ERR5987264	Pos	PTB	Female	32	2013-03-23	0	3
G25757	ERR5987190,ERR5987450	Pos	PTB	Male	45	2015-04-02	2	ND
G25758	ERR6362476,ERR6362478	Pos	PTB	Female	50	2015-12-20	1	3
G25759	ERR6362661,ERR6362780	Pos	PTB	Male	41	2013-07-26	0	1
G25761	SRR12882609	Pos	PTB	Female	49	2014-03-12	1	Neg
G25763	ERR5987347,ERR5987385	Pos	PTB	Male	37	2015-10-30	6	1
G25765	ERR5987205,ERR5987295	Pos	PTB	Male	34	2015-02-04	0	Neg
G25768	ERR5987284,ERR5987341	Pos	PTB	Male	47	2015-03-11	2	Scanty
G25770	ERR6362529,ERR6362528	Neg	EPTB	Male	38	2015-10-13	0	Neg
G25774	ERR5987250	Pos	PTB	Male	19	2014-06-03	3	2
G25776	ERR5987246,ERR5987316	Pos	Both	Female	45	2015-11-07	2	ND
G25777	ERR5987366	Neg	PTB	Male	20	2013-05-03	0	3
G25780	SRR12882607	Pos	PTB	Female	38	2015-02-25	1	3
G25781	ERR6361974,ERR6362131	Neg	PTB	Male	20	2015-06-23	1	Neg
G25783	ERR5987220,ERR5987376	Neg	PTB	Male	39	2013-10-17	0	Neg
G25784	ERR5987260,ERR5987405	Neg	PTB	Female	43	2014-11-27	0	Neg
G25785	ERR6361955,ERR6361954	Pos	PTB	Female	27	2015-04-21	0	3
G25786	ERR5987268	Pos	PTB	Male	35	2015-11-18	2	Neg
G25787	ERR6361947,ERR6361949	Pos	PTB	Female	38	2015-03-05	2	2
G25788	ERR5987330	Pos	PTB	Female	26	2015-02-25	1	2
G25789	ERR5987194	Pos	PTB	Female	32	2015-04-23	0	Scanty
G25790	ERR5987196,ERR5987425	Pos	PTB	Female	26	2015-12-02	0	Scanty
G25791	ERR5987223,ERR5987420	Pos	PTB	Female	43	2015-11-24	1	3
G25792	ERR6362283,ERR6362282	Neg	PTB	Female	17	2014-11-05	0	1
G25794	ERR5987215,ERR5987353	Neg	PTB	Male	27	2013-10-24	1	Neg
G25796	ERR6362771,ERR6362259	Pos	PTB	Female	41	2013-04-15	2	2
G26590	ERR6362804	Pos	PTB	Male	27	2012-01-18	0	Neg
G26608	ERR6362043	Neg	PTB	Male	31	2013-11-19	0	ND
G26609	ERR6362242	Pos	PTB	Female	24	2013-02-22	4	2
G26613	ERR6362760	Pos	PTB	Male	32	2009-04-02	0	Neg
G26620	ERR6362093	Pos	PTB	Female	28	2010-03-01	2	Neg
G26621	ERR6362295	Neg	PTB	Male	42	2009-12-22	1	Neg
G26622	ERR6362914	Pos	PTB	Male	41	2010-08-31	3	Neg
G26628	ERR6362225	Neg	PTB	Male	35	2009-08-28	0	Neg
G26633	ERR6362763	Pos	PTB	Female	40	2009-03-05	0	Neg
G26637	ERR6362776	Neg	PTB	Male	24	2009-06-26	0	1
G26640	ERR6362232	Pos	PTB	Male	44	2012-05-16	0	ND
G26650	ERR6361966	Pos	PTB	Female	35	2009-04-20	1	Neg
G32541	ERR5987214	Pos	PTB	Male	20	2010-07-27	1	3
G32542	ERR6362197	Pos	EPTB	Female	39	2015-09-24	2	2
G32543	ERR6361993	Pos	PTB	Female	40	2009-09-11	1	Neg
G32545	ERR6362004	Pos	PTB	Male	35	2011-05-24	0	Neg
G32546	ERR5987271	Pos	PTB	Female	37	2010-04-28	2	Neg
G32548	ERR6362272	Pos	PTB	Male	32	2009-09-16	0	Neg
G32549	ERR6362057	Neg	PTB	Male	49	2015-10-23	0	Neg
G32550	ERR5987287	Neg	PTB	Male	23	2014-03-28	1	3
G32552	ERR6362573	Neg	PTB	Male	41	2008-10-02	0	Neg
G32553	ERR6362258	Pos	PTB	Male	43	2010-08-13	0	Neg
G32554	ERR6362010	Pos	PTB	Female	24	2010-08-12	1	Neg
G32555	ERR6362251	Pos	PTB	Female	26	2014-04-08	1	3
G32556	ERR5987346	Pos	PTB	Female	35	2009-10-22	1	Neg
G32557	ERR6362206	Pos	PTB	Female	28	2009-09-22	1	Neg
G32558	ERR5987216	Pos	EPTB	Male	36	2010-09-29	1	Neg
G32559	ERR6362193	Pos	PTB	Female	31	2009-10-21	0	Neg
G32560	ERR5987183	Pos	PTB	Female	36	2011-07-26	1	Neg
G32562	ERR6362514	Pos	EPTB	Male	30	2015-07-23	1	Scanty
G32563	ERR6362692	Pos	PTB	Male	33	2010-04-07	1	Neg
G32564	ERR5987363	Pos	PTB	Female	36	2010-07-14	0	Neg
G32565	ERR6362754	Pos	PTB	Female	37	2010-06-19	1	Neg
G32566	ERR5987451	Pos	PTB	Male	41	2010-08-10	0	3
G32567	ERR6362743	Pos	PTB	Male	38	2010-02-26	1	2
G32568	ERR6362545	Pos	PTB	Male	47	2011-05-25	1	Neg
G32569	ERR5987238	Pos	EPTB	Male	42	2010-01-29	1	3
G32570	ERR6362962	Pos	PTB	Male	55	2014-11-22	2	Neg
G32571	ERR6362135	Pos	PTB	Male	29	2010-02-11	0	Neg
G32572	ERR5987454	Pos	PTB	Female	40	2010-05-13	1	ND
G32573	ERR6362178	Pos	PTB	Male	39	2011-08-17	1	1
G32574	ERR5987412	Pos	PTB	Female	35	2010-05-12	0	Scanty
G32575	ERR6362183	Pos	EPTB	Male	30	2010-06-10	2	3
G32576	ERR6361997	Pos	PTB	Male	27	2015-09-03	3	ND
G32577	ERR5987278	Pos	PTB	Male	49	2008-01-28	0	Scanty
G32579	ERR5987257	Pos	PTB	Female	33	2010-01-22	2	3
G32581	ERR5987202	Pos	Both	Female	22	2011-09-07	0	Neg
G32582	ERR6362438	Neg	PTB	Male	50	2011-05-12	1	1
G32584	ERR6362477	Missing	PTB	Male	19	2010-08-19	0	Neg
G32585	ERR6362651	Pos	PTB	Female	31	2015-12-02	3	ND
G32586	ERR6362484	Neg	PTB	Male	59	2009-12-30	0	Neg
G32587	ERR5987315	Pos	PTB	Female	28	2010-06-23	0	2
G32588	ERR5987243	Pos	PTB	Male	35	2009-06-26	2	2
G32591	ERR5987234	Pos	PTB	Male	48	2010-07-29	1	3
G32592	ERR5987432	Pos	PTB	Female	28	2010-08-13	2	3
G32593	SRR12882086	Pos	EPTB	Male	30	2010-10-27	2	ND
G32594	ERR6362899	Neg	PTB	Female	23	2008-01-21	0	3
G32595	ERR6362063	Pos	PTB	Female	16	2010-03-26	0	Neg
G32596	ERR5987442	Pos	PTB	Male	37	2010-11-04	0	Neg
G32597	ERR5987279	Pos	PTB	Female	35	2011-06-15	1	Neg
G32599	ERR5987209	Pos	PTB	Male	35	2011-02-28	0	1
G32600	ERR6362028	Pos	PTB	Female	38	2010-03-24	0	Neg
G32601	ERR5987302	Pos	PTB	Female	28	2009-10-09	2	Neg
G32602	ERR5987338	Neg	PTB	Male	22	2009-03-18	0	Missing
G32603	ERR6362460	Neg	PTB	Male	27	2009-10-19	1	3
G32604	ERR6362628	Pos	PTB	Female	37	2009-09-28	1	Neg
G32605	ERR6362818	Neg	PTB	Male	40	2009-10-13	0	Neg
G32606	ERR5987437	Pos	PTB	Male	35	2011-05-17	1	Neg
G32607	ERR5987263	Neg	PTB	Male	25	2008-02-07	0	3
G32609	ERR5987389	Pos	PTB	Male	33	2010-10-21	0	Neg
G32610	ERR5987377	Missing	Missing	Missing	Missing	2012-03-20	Missing	Missing
G32611	ERR5987380	Pos	PTB	Male	39	2011-02-08	1	1
G32612	ERR5987274	Neg	PTB	Male	19	2011-03-14	0	1
G32613	ERR6362311	Pos	PTB	Female	48	2011-08-12	1	Neg
G32614	ERR5987458	Pos	PTB	Female	21	2008-03-03	0	3
G32615	ERR5987334	Pos	PTB	Female	32	2008-10-22	0	Neg
G32616	ERR5987427	Pos	PTB	Male	40	2015-09-19	1	1
G32617	ERR5987318	Pos	PTB	Female	24	2010-08-04	0	Neg
G32618	ERR6362044	Pos	PTB	Female	29	2011-10-12	2	Neg
G32619	ERR6362120	Neg	PTB	Female	40	2008-11-21	0	3
G32622	ERR5987455	Neg	PTB	Male	49	2009-05-26	3	Neg
G32624	ERR6362519	Pos	PTB	Male	52	2011-06-23	2	Neg
G32625	ERR6362141	Pos	PTB	Female	25	2009-02-12	1	Neg
G32626	ERR5987396	Pos	PTB	Male	25	2015-04-20	0	3
G32629	ERR6362736	Neg	PTB	Male	42	2008-10-07	0	Neg
G32630	ERR5987239	Pos	PTB	Female	28	2010-04-26	2	Neg
G32631	ERR6362276	Pos	PTB	Female	27	2008-02-26	0	Neg
G32632	ERR5987394	Pos	PTB	Female	30	2009-11-11	0	2
G32633	ERR6362271	Pos	PTB	Male	29	2011-08-01	1	Neg
G32634	ERR6362029	Pos	PTB	Male	37	2009-05-19	0	Neg
G32636	ERR6362485	Neg	PTB	Female	62	2010-10-21	1	1
G32637	ERR5987261	Pos	PTB	Male	31	2010-08-18	0	3
G32638	ERR5987233	Neg	PTB	Male	21	2011-08-18	1	Scanty
G32639	ERR6362245	Pos	PTB	Female	23	2009-06-03	0	Neg
G32642	ERR5987421	Pos	PTB	Male	46	2011-07-12	2	Scanty
G32643	ERR6362155	Pos	PTB	Female	43	2009-05-18	1	3
G32644	ERR5987199	Pos	EPTB	Female	36	2009-03-10	1	Neg
G32645	ERR6362555	Pos	PTB	Male	12	2009-09-09	0	Neg
G32646	ERR6362362	Neg	PTB	Male	42	2008-03-26	0	Scanty
G32648	ERR6362439	Neg	PTB	Male	50	2010-08-05	1	Neg
G32649	ERR6362240	Neg	PTB	Female	36	2010-04-07	1	Scanty
G32650	ERR6362913	Neg	PTB	Male	62	2010-02-03	0	3
G32651	ERR5987229	Pos	PTB	Female	24	2009-05-29	1	Neg
G32652	ERR6362949	Pos	EPTB	Male	33	2011-08-12	1	Neg
G32653	ERR6362878	Pos	EPTB	Male	35	2010-04-28	0	Neg
G32654	ERR5987184	Pos	PTB	Male	34	2008-12-24	1	2
G32655	ERR6362714	Neg	PTB	Female	53	2011-06-28	0	Neg
G32657	ERR6362386	Pos	PTB	Female	34	2009-01-22	2	2
G32658	ERR6362603	Pos	PTB	Female	29	2008-07-14	0	2
G32659	SRR12882085	Pos	PTB	Male	62	2013-10-09	1	Neg
G32660	ERR5987224	Pos	PTB	Male	37	2010-07-05	1	2
G32661	ERR6362894	Pos	PTB	Male	41	2009-07-09	3	3
G32662	ERR5987417	Pos	PTB	Female	30	2009-07-22	0	Neg
G32663	ERR6362565	Pos	PTB	Female	29	2011-08-10	0	3
G32664	ERR6362658	Neg	PTB	Male	25	2011-07-18	1	3
G32665	ERR5987254	Pos	PTB	Female	34	2013-05-16	1	3
G32666	ERR6362664	Pos	Both	Female	31	2009-03-04	1	Neg
G32667	ERR6362466	Pos	PTB	Female	28	2009-09-09	1	Neg
G32668	ERR6362636	Neg	PTB	Male	21	2009-05-14	0	Neg
G32669	ERR6361979	Neg	PTB	Female	21	2010-10-27	1	1
G32670	ERR5987381	Pos	PTB	Male	25	2010-03-09	0	3
G32671	ERR5987272	Pos	Missing	Male	41	2010-11-24	2	Scanty
G32672	ERR6362677	Pos	PTB	Male	34	2011-05-12	2	Neg
G32673	ERR5987344	Pos	PTB	Female	50	2011-04-04	1	Neg
G32674	ERR6362213	Pos	PTB	Male	29	2011-03-23	0	3
G32675	ERR6362393	Pos	PTB	Female	37	2009-09-03	1	ND
G32676	ERR5987245	Pos	PTB	Female	34	2009-03-30	3	3
G32677	ERR5987185	Pos	PTB	Female	22	2010-05-14	0	3
G32679	ERR6362360	Pos	PTB	Male	31	2010-09-08	1	Neg
G32680	ERR5987331	Neg	PTB	Female	18	2009-11-13	1	1
G32681	ERR5987397	Pos	PTB	Male	61	2010-01-13	0	Missing
G32684	ERR6362570	Pos	PTB	Female	29	2008-07-08	0	Neg
G32685	ERR6362371	Pos	PTB	Female	53	2009-07-22	0	2
G32686	ERR6362566	Pos	PTB	Female	25	2011-03-15	1	Neg
G32687	ERR6362363	Pos	PTB	Female	28	2011-07-08	1	Neg
G32688	ERR6362411	Neg	PTB	Male	27	2011-04-07	1	3
G32689	ERR6362358	Pos	PTB	Female	35	2010-07-05	1	3
G32690	ERR6362893	Pos	PTB	Female	22	2008-06-30	0	3
G32691	ERR5987453	Neg	PTB	Male	22	2010-04-12	0	Neg
G32692	ERR6362805	Neg	PTB	Female	26	2009-08-05	1	1
G32693	ERR5987273	Pos	PTB	Female	31	2010-09-22	0	ND
G32694	ERR6362812	Pos	PTB	Male	39	2009-08-31	0	Scanty
G32695	SRR12882084	Neg	PTB	Male	34	2009-11-13	1	Scanty
G32696	ERR6362764	Pos	PTB	Male	40	2011-05-27	1	Neg
G32697	ERR5987434	Neg	PTB	Male	57	2010-10-10	1	3
G32698	ERR5987387	Pos	PTB	Female	24	2009-06-24	0	Scanty
G32701	ERR5987310	Pos	PTB	Female	30	2009-01-22	1	1
G32702	ERR6362920	Pos	PTB	Male	24	2010-06-28	1	3
G32703	SRR12882083	Neg	PTB	Male	23	2009-11-23	1	Neg
G32704	ERR6361976	Pos	PTB	Female	32	2010-11-25	1	Neg
G32705	ERR6362788	Neg	PTB	Female	47	2008-11-06	0	Scanty
G32707	ERR5987235	Pos	PTB	Female	44	2015-11-23	0	ND
G32708	ERR6362959	Neg	PTB	Male	24	2009-10-21	1	Neg
G32709	ERR5987314	Pos	PTB	Male	36	2009-03-10	1	Neg
G32710	ERR5987378	Pos	PTB	Female	51	2009-05-29	1	Neg
G32713	ERR5987241	Neg	PTB	Female	33	2008-12-01	0	2
G32714	SRR12882081	Pos	PTB	Male	54	2010-10-26	0	Neg
G32715	ERR5987213	Neg	PTB	Female	21	2010-11-15	0	Neg
G32716	SRR12882080	Neg	PTB	Male	58	2010-06-30	1	Neg
G32717	ERR5987332	Pos	PTB	Female	30	2008-12-24	0	3
G32718	ERR5987368	Neg	PTB	Male	29	2010-01-26	0	3
G32719	ERR5987447	Pos	PTB	Female	29	2010-03-09	0	3
G32721	ERR5987375	Pos	PTB	Male	24	2011-07-15	2	3
G32722	ERR5987436	Pos	PTB	Female	39	2009-03-04	0	Neg
G32723	ERR6362557	Neg	PTB	Female	48	2009-04-16	0	1
G32727	ERR6362502	Neg	PTB	Male	25	2011-07-12	0	1
G32728	ERR5987204	Pos	PTB	Female	21	2010-10-19	0	Neg
G32729	ERR6362577	Pos	PTB	Female	19	2009-08-26	1	Neg
G32730	SRR12882079	Neg	PTB	Female	28	2013-04-13	1	Neg
G33175	ERR6362523	Pos	EPTB	Male	33	2009-12-22	1	Neg
G33176	ERR6362264	Pos	PTB	Female	35	2010-05-04	2	Neg
G33177	ERR6362463	Pos	PTB	Female	27	2009-09-10	1	Neg
G33178	ERR6362525	Pos	PTB	Female	36	2010-12-24	0	Neg
G33180	SRR12882520	Neg	PTB	Male	22	2011-10-19	1	3
G33182	ERR6362870	Pos	PTB	Female	28	2010-10-14	1	3
G33183	ERR6362687	Pos	PTB	Female	43	2015-10-30	1	Scanty
G33184	ERR6362078	Pos	PTB	Female	22	2010-09-15	1	Neg
G33185	ERR6362648	Pos	PTB	Female	49	2009-09-16	1	Neg
G33186	ERR6362882	Pos	PTB	Female	34	2008-09-22	0	2
G33187	SRR12882519	Pos	PTB	Female	27	2010-10-19	1	Neg
G33189	ERR6362622	Pos	PTB	Female	30	2008-12-04	0	3
G33191	ERR6362464	Neg	PTB	Female	29	2010-11-19	0	1
G33192	ERR6362361	Pos	PTB	Female	38	2011-01-25	0	3
G33193	ERR6362143	Pos	Both	Female	29	2015-11-28	0	ND
G33194	ERR6362400	Neg	PTB	Male	42	2009-08-17	0	3
G33195	ERR6362365	Neg	PTB	Female	18	2008-11-05	0	ND
G33196	ERR6362406	Pos	PTB	Female	34	2008-12-10	0	Neg
G33197	ERR6362413	Pos	PTB	Female	30	2010-02-15	2	Neg
G33198	ERR6362340	Pos	PTB	Male	40	2010-07-08	1	3
G33201	ERR6362011	Pos	PTB	Female	39	2009-03-05	0	Neg
G33202	ERR6362800	Pos	PTB	Female	29	2009-01-29	1	3
G33203	ERR6361951	Pos	PTB	Female	31	2011-03-29	2	2
G33205	ERR6361958	Neg	PTB	Male	27	2009-05-20	0	Neg
G33207	ERR6361968	Neg	PTB	Male	26	2011-05-19	1	3
G33208	ERR6362975	Neg	PTB	Female	60	2010-01-25	1	3
G33209	ERR6362785	Pos	PTB	Female	44	2008-08-11	1	2
G33210	ERR6362303	Pos	PTB	Male	42	2008-02-11	1	ND
G33211	ERR6362515	Neg	PTB	Male	40	2008-12-18	0	Scanty
G33213	SRR12882518	Pos	PTB	Male	38	2011-06-29	3	1
G33214	ERR6362380	Neg	PTB	Male	43	2010-08-12	1	Neg
G33216	ERR6362447	Pos	PTB	Female	37	2008-12-08	0	Neg
G33218	ERR6362279	Neg	PTB	Male	20	2011-09-13	0	Neg
G33219	ERR6362486	Neg	PTB	Male	35	2011-03-11	0	Neg
G33220	ERR6361981	Pos	PTB	Female	43	2010-08-05	2	3
G33221	ERR6362667	Pos	PTB	Male	34	2008-11-27	0	Neg
G33222	SRR12882517	Pos	PTB	Male	30	2008-03-19	1	3
G33223	ERR6362735	Pos	PTB	Male	54	2009-06-05	0	Neg
G33224	ERR6362786	Neg	PTB	Female	25	2012-01-27	1	2
G33225	ERR6362964	Pos	EPTB	Male	49	2011-05-04	2	Neg
G33226	ERR6362868	Neg	PTB	Male	37	2010-04-08	0	1
G33227	ERR6362675	Pos	PTB	Male	38	2011-02-25	1	3
G33228	ERR6362747	Pos	PTB	Male	41	2011-07-07	1	ND
G33229	ERR6362922	Pos	PTB	Male	32	2009-05-27	2	1
G33230	ERR6362372	Pos	Both	Female	34	2010-01-21	2	3
G33231	ERR6362254	Neg	PTB	Male	36	2009-09-18	1	Neg
G33232	ERR6362316	Neg	PTB	Male	31	2011-01-10	1	Neg
G33233	ERR6362111	Pos	PTB	Male	40	2010-05-06	1	Neg
G33234	ERR6362320	Missing	Missing	Missing	Missing	2010-09-21	Missing	2
G33237	ERR6362449	Pos	PTB	Male	34	2008-06-11	0	3
G33238	ERR6362246	Pos	PTB	Female	32	2011-05-19	1	Neg
G33239	ERR6362382	Pos	PTB	Male	39	2009-09-07	0	Neg
G33240	ERR6361982	Neg	PTB	Female	17	2010-04-08	1	2
G33241	ERR6362822	Neg	PTB	Female	24	2011-08-23	0	Neg
G33243	ERR6362838	Pos	PTB	Male	34	2009-12-07	0	Neg
G33244	ERR6362031	Pos	EPTB	Female	24	2010-10-13	1	3
G33245	ERR6362873	Pos	PTB	Female	35	2014-12-23	2	Neg
G33246	ERR6362040	Pos	PTB	Male	33	2009-01-26	1	Neg
G33247	ERR6362879	Neg	PTB	Male	69	2009-06-03	0	Neg
G33248	SRR12882516	Pos	Both	Female	41	2009-07-21	0	Neg
G33249	ERR6362444	Pos	PTB	Female	25	2009-01-05	0	Neg
G33250	ERR6362537	Pos	EPTB	Male	36	2014-08-22	1	Neg
G33251	ERR6362342	Pos	PTB	Male	44	2011-02-11	0	Neg
G33252	ERR6362533	Pos	PTB	Female	33	2011-07-20	2	3
G33253	ERR6362331	Pos	PTB	Female	25	2010-06-15	2	3
G33254	ERR6362499	Neg	PTB	Male	51	2009-04-29	0	Neg
G33255	ERR6362624	Neg	PTB	Male	21	2009-08-26	0	Neg
G33256	ERR6362487	Neg	PTB	Male	22	2011-08-16	1	ND
G33257	ERR6362289	Neg	PTB	Male	28	2011-10-19	0	Neg
G33259	ERR6362349	Pos	PTB	Female	32	2011-01-06	1	1
G33260	ERR6362887	Pos	PTB	Male	35	2012-04-13	0	1
G33261	SRR12882515	Pos	PTB	Female	13	2009-09-25	0	Neg
G33262	ERR6362871	Pos	PTB	Female	45	2008-11-19	0	1
G33263	ERR6362023	Pos	PTB	Female	38	2008-10-08	0	2
G33265	ERR6362016	Pos	PTB	Female	22	2010-03-02	1	1
G33266	ERR6362855	Neg	PTB	Female	19	2008-01-02	0	1
G33267	ERR6362074	Neg	PTB	Male	16	2009-11-18	1	3
G33268	ERR6362911	Pos	PTB	Female	38	2012-05-09	0	Neg
G33269	ERR6362067	Pos	PTB	Female	45	2010-09-06	1	Neg
G33271	ERR6362253	Neg	PTB	Male	21	2011-08-08	0	2
G33272	ERR6362337	Pos	PTB	Female	28	2010-10-22	0	1
G33273	ERR6362547	Pos	PTB	Male	28	2011-02-23	1	3
G33274	ERR6362377	Neg	PTB	Female	16	2008-11-14	0	Neg
G33277	SRR12882513	Pos	PTB	Female	11	2010-12-23	1	Neg
G33278	ERR6362840	Pos	PTB	Female	27	2012-09-15	1	3
G33280	ERR6362431	Neg	PTB	Female	19	2009-03-10	1	Neg
G33281	ERR6362610	Neg	PTB	Male	36	2011-06-14	0	Scanty
G33282	ERR6362741	Pos	EPTB	Male	39	2010-04-19	2	Neg
G33284	ERR6362451	Pos	PTB	Female	18	2011-09-08	1	Scanty
G33285	ERR6362626	Pos	PTB	Male	46	2015-10-22	1	Neg
G33286	ERR6362497	Pos	PTB	Male	31	2011-06-15	1	Neg
G33288	ERR6362059	Pos	PTB	Female	33	2009-12-09	1	Neg
G33289	ERR6362161	Pos	PTB	Female	33	2013-11-24	1	Scanty
G33290	ERR6362688	Pos	PTB	Male	28	2009-07-09	1	Neg
G33291	ERR6362509	Neg	PTB	Male	31	2010-04-13	1	1
G33293	ERR6362494	Neg	PTB	Male	39	2009-08-05	0	1
G33294	ERR6362633	Pos	PTB	Male	35	2009-07-28	0	3
G33296	ERR6362623	Pos	PTB	Female	9	2011-03-25	1	1
G33297	ERR6362448	Pos	PTB	Male	52	2011-03-10	1	Neg
G33298	ERR6362615	Pos	PTB	Male	39	2009-08-04	2	Neg
G33299	ERR6362729	Pos	PTB	Female	26	2011-07-27	1	2
G33300	ERR6362596	Pos	PTB	Male	36	2010-05-18	1	Neg
G33301	ERR6362433	Pos	PTB	Male	37	2011-05-17	1	3
G33302	ERR6362549	Pos	PTB	Male	24	2011-07-28	0	Neg
G33303	ERR6362520	Neg	PTB	Male	20	2010-12-08	0	Neg
G33304	ERR6362396	Pos	PTB	Female	46	2009-04-01	0	Neg
G33305	ERR6362563	Neg	PTB	Male	31	2014-08-09	0	2
G33306	ERR6362348	Neg	PTB	Male	20	2008-09-22	0	Neg
G33309	ERR6362750	Pos	PTB	Male	38	2011-08-16	1	Scanty
G33310	ERR6362772	Neg	PTB	Male	58	2011-01-20	2	Neg
G33311	ERR6362250	Pos	PTB	Female	26	2011-03-16	0	Neg
G33312	ERR6362105	Neg	PTB	Male	45	2010-07-02	0	2
G33313	ERR6361970	Pos	PTB	Female	28	2008-08-12	0	Scanty
G33314	ERR6362373	Neg	PTB	Female	41	2013-04-05	1	3
G33317	ERR6362663	Pos	PTB	Female	32	2009-06-03	1	Neg
G33318	ERR6362070	Pos	PTB	Female	31	2009-04-15	0	Neg
G36239	ERR6362831	Neg	PTB	Male	32	2011-11-04	1	Neg
G36241	ERR6362659	Pos	PTB	Female	22	2012-01-12	0	Neg
G36242	ERR5987217	Neg	PTB	Female	20	2010-07-09	0	Neg
G36243	ERR6362419	Missing	Missing	Male	36	2010-10-29	2	Scanty
G36245	ERR6361948	Neg	PTB	Male	58	2011-07-07	0	Neg
G36246	ERR6362799	Pos	PTB	Female	36	2011-08-06	1	Scanty
G36247	ERR5987441	Neg	PTB	Male	47	2011-11-08	1	1
G36248	ERR5987373	Missing	Missing	Male	37	2010-07-30	0	ND
G36250	ERR5987411	Pos	PTB	Female	33	2011-06-23	1	Neg
G36251	ERR5987323	Pos	PTB	Male	35	2010-07-28	2	Neg
G36252	ERR6362139	Pos	PTB	Male	36	2011-09-23	1	1
G36254	ERR5987212	Pos	Missing	Male	39	2011-10-01	2	1
G36256	ERR6362969	Pos	Missing	Female	25	2011-03-29	1	Scanty
G36257	ERR6362942	Pos	PTB	Female	30	2010-10-25	1	1
G36258	ERR6362551	Pos	PTB	Female	25	2010-11-25	1	ND
G36259	ERR6362592	Pos	PTB	Female	36	2011-01-20	0	ND
G36261	ERR5987400	Pos	PTB	Female	34	2011-10-14	0	Neg
G36263	ERR5987275	Pos	EPTB	Male	36	2012-01-11	3	2
G36267	ERR6362510	Pos	PTB	Female	25	2011-09-28	1	3
G36268	ERR6362564	Neg	PTB	Female	20	2011-12-30	1	Neg
G36269	ERR5987350	Pos	PTB	Male	48	2010-09-15	1	Neg
G36271	ERR5987236	Neg	Missing	Male	50	2011-03-01	1	Neg
G36274	ERR6362045	Pos	PTB	Female	42	2011-04-28	0	Neg
G36275	ERR6362146	Neg	PTB	Male	57	2011-07-17	2	Neg
G36276	ERR5987414	Pos	PTB	Male	32	2012-01-09	0	Neg
G36277	ERR5987240	Missing	PTB	Female	61	2010-11-02	0	1
G36278	ERR6362738	Pos	PTB	Male	36	2011-12-09	1	Neg
G36279	ERR5987431	Pos	PTB	Male	45	2012-01-09	1	ND
G36281	ERR5987352	Neg	PTB	Female	41	2010-10-18	1	Neg
G36283	ERR6362185	Pos	PTB	Female	42	2011-05-25	1	Neg
G36284	ERR6362123	Pos	PTB	Male	46	2011-07-08	2	Neg
G36286	ERR6362655	Pos	PTB	Female	46	2012-01-10	1	Neg
G36287	ERR6362325	Pos	PTB	Female	33	2010-05-31	1	Neg
G36288	ERR5987392	Neg	PTB	Female	57	2010-12-23	1	Scanty
G36289	ERR5987207	Pos	PTB	Female	46	2011-05-11	0	Scanty
G36290	ERR5987388	Pos	PTB	Female	43	2011-05-30	2	Neg
G36291	ERR6362324	Pos	PTB	Female	31	2011-06-23	0	3
G36293	ERR5987304	Pos	PTB	Female	32	2010-06-30	1	Neg
G36294	ERR6362288	Pos	Missing	Female	24	2011-10-20	0	Neg
G36295	ERR6362936	Pos	PTB	Male	36	2011-07-12	0	Neg
G36296	ERR6362376	Pos	PTB	Female	40	2012-01-26	1	Neg
G36297	ERR5987459	Pos	PTB	Male	44	2011-08-08	1	Neg
G36298	ERR5987355	Neg	PTB	Male	46	2011-08-13	2	Neg
G36299	ERR6362864	Pos	PTB	Male	31	2011-09-28	0	Neg
G36300	ERR5987293	Neg	PTB	Male	18	2011-12-02	0	Neg
G36301	ERR6362430	Neg	PTB	Male	33	2011-12-08	1	Neg
G36303	ERR6362649	Pos	PTB	Male	30	2011-10-28	1	3
G36304	ERR5987395	Pos	PTB	Female	24	2010-10-18	0	Neg
G36306	ERR6362068	Pos	EPTB	Female	38	2011-05-16	0	Missing
G36308	ERR5987244	Neg	PTB	Female	28	2010-11-02	0	Neg
G36309	ERR6362697	Pos	PTB	Male	37	2011-10-27	0	Neg
G36310	ERR5987362	Pos	PTB	Male	42	2010-11-19	1	Neg
G44886	ERR6362018	Pos	PTB	Male	37	2009-06-09	0	Neg
G44887	ERR6361983	Pos	Missing	Male	44	2009-06-06	0	Neg
G44889	ERR6362114	Pos	PTB	Male	26	2009-08-13	1	Neg
G44890	ERR6362205	Pos	Missing	Female	27	2009-05-28	1	Neg
G44891	ERR6362495	Pos	PTB	Male	30	2009-07-02	0	Neg
G44892	ERR6362474	Pos	PTB	Female	35	2009-09-21	1	2
G44893	ERR6361959	Pos	PTB	Male	58	2009-09-14	0	1
G44894	ERR6362079	Pos	Missing	Male	49	2009-09-22	1	Neg
G44895	ERR6362518	Pos	PTB	Female	39	2009-12-07	0	Neg
G44896	ERR6362027	Pos	PTB	Male	37	2009-11-18	0	Neg
G44898	ERR6362417	Pos	PTB	Female	33	2009-09-10	1	Neg
G44899	ERR6362339	Pos	PTB	Female	31	2009-10-14	2	Neg
G44900	ERR6362601	Neg	PTB	Male	28	2009-10-15	0	3
G44901	ERR6362704	Pos	PTB	Female	38	2009-10-23	1	1
G44903	ERR6362719	Pos	Both	Female	30	2009-10-28	2	Missing
G44904	ERR6362926	Pos	PTB	Female	27	2009-11-19	0	3
G44905	ERR6362753	Pos	PTB	Female	31	2009-08-26	1	Missing
G44906	ERR6362638	Pos	Missing	Male	50	2009-09-21	0	1
G44908	ERR6362277	Pos	EPTB	Female	34	2009-12-08	0	Neg
G44909	ERR6362700	Pos	PTB	Female	29	2009-11-30	0	Neg
G44910	ERR6361977	Pos	EPTB	Female	31	2010-01-05	0	Missing
G44911	ERR6362223	Pos	PTB	Female	33	2010-01-18	1	Neg
G44912	ERR6362416	Pos	PTB	Male	34	2010-02-22	0	1
G44913	ERR6362280	Pos	Missing	Male	38	2010-02-15	2	Neg
G44914	ERR6362480	Neg	PTB	Female	50	2010-02-12	0	Neg
G44916	ERR6362471	Neg	PTB	Male	51	2010-01-14	1	3
G44917	ERR6362265	Missing	Missing	Female	40	2010-01-14	0	2
G44918	ERR6362465	Pos	PTB	Female	30	2010-02-04	1	Neg
G44919	ERR6362255	Pos	PTB	Male	42	2010-03-17	0	1
G44920	ERR6362713	Neg	PTB	Female	19	2010-03-19	0	2
G44922	ERR6362706	Pos	PTB	Female	19	2010-03-10	2	Neg
G44923	ERR6362891	Neg	PTB	Male	22	2010-03-15	1	3
G44925	ERR6362856	Neg	PTB	Male	25	2010-05-07	0	1
G44926	ERR6362720	Neg	PTB	Male	58	2010-05-28	0	Neg
G44927	ERR6362903	Pos	PTB	Male	37	2010-05-27	1	2
G44928	ERR6362681	Pos	PTB	Male	32	2010-05-17	2	Neg
G44929	ERR6362777	Pos	PTB	Female	32	2010-06-17	0	Neg
G44930	ERR6362235	Neg	PTB	Male	41	2012-01-11	2	ND
G44932	ERR6362180	Neg	PTB	Male	38	2012-01-20	1	2
G44933	ERR6362455	Neg	PTB	Male	34	2012-02-03	1	3
G44934	ERR6362219	Pos	PTB	Female	24	2012-01-20	0	Neg
G44936	ERR6362226	Pos	PTB	Female	26	2012-01-26	0	1
G44937	ERR6362427	Pos	EPTB	Male	35	2012-01-27	2	Neg
G44938	ERR6362511	Pos	PTB	Female	31	2012-01-11	0	3
G44939	ERR6362301	Neg	PTB	Male	31	2012-02-23	1	2
G44941	ERR6362567	Pos	EPTB	Female	36	2012-03-07	1	3
G44942	ERR6362752	Pos	PTB	Male	50	2012-02-14	0	ND
G44943	ERR6362571	Neg	PTB	Male	26	2012-03-08	0	Scanty
G44944	ERR6362758	Neg	PTB	Male	23	2012-03-04	2	Neg
G44945	ERR6362526	Pos	PTB	Female	27	2012-02-29	1	Scanty
G44946	ERR6362798	Neg	PTB	Male	28	2012-03-16	0	3
G44947	ERR6362611	Pos	PTB	Male	46	2012-03-09	1	1
G44949	ERR6362620	Pos	PTB	Female	28	2012-03-14	2	ND
G44950	ERR6362274	Neg	PTB	Male	24	2012-04-04	0	3
G44951	ERR6362060	Pos	PTB	Male	37	2012-03-05	1	Neg
G44952	ERR6362266	Pos	PTB	Female	27	2012-03-27	0	Scanty
G44953	ERR6362052	Neg	PTB	Male	29	2012-04-19	1	Scanty
G44954	ERR6362323	Neg	PTB	Male	50	2012-04-18	0	Neg
G44955	ERR6362112	Pos	PTB	Female	41	2012-04-03	0	Neg
G44956	ERR6362281	Pos	PTB	Female	27	2012-04-13	0	Neg
G44957	ERR6362069	Pos	PTB	Female	30	2012-05-03	0	3
G44959	ERR6362129	Neg	PTB	Male	22	2012-05-03	0	3
G44960	ERR6362860	Neg	PTB	Male	24	2012-05-02	2	1
G44961	ERR6362679	Pos	PTB	Female	31	2012-05-04	1	3
G44962	ERR6362814	Missing	PTB	Male	26	2012-05-07	0	Neg
G44963	ERR6362632	Neg	PTB	Male	23	2012-05-14	1	ND
G44964	ERR6362808	Pos	PTB	Male	31	2012-05-10	2	Neg
G44965	ERR6362244	Pos	PTB	Male	40	2012-05-19	1	1
G44966	ERR6362801	Neg	PTB	Male	23	2012-05-28	0	Neg
G44967	ERR6362614	Pos	PTB	Male	33	2012-05-04	1	Neg
G44968	ERR6362835	Neg	PTB	Female	19	2012-05-29	1	Scanty
G44969	ERR6361971	Neg	PTB	Female	40	2012-06-19	0	2
G44970	ERR6362530	Pos	PTB	Female	39	2012-06-27	2	3
G44971	ERR6362187	Neg	PTB	Male	38	2012-06-20	1	Neg
G44972	ERR6362575	Pos	PTB	Female	25	2012-06-01	0	Neg
G44974	ERR6362214	Neg	PTB	Male	42	2012-06-20	0	Neg
G44975	ERR6362207	Neg	PTB	Female	44	2012-06-22	0	Neg
G44976	ERR6362312	Pos	PTB	Male	60	2012-07-03	1	Neg
G44977	ERR6362151	Neg	PTB	Female	20	2012-07-17	0	1
G44978	ERR6362100	Neg	PTB	Male	16	2012-07-08	0	Scanty
G44979	ERR6362117	Pos	Missing	Female	43	2012-07-12	1	3
G44980	ERR6362724	Neg	PTB	Female	18	2012-06-19	0	ND
G44981	ERR6362748	Pos	PTB	Female	35	2012-07-09	0	Neg
G44982	ERR6362877	Pos	PTB	Male	36	2012-07-23	1	ND
G44983	ERR6362524	Pos	PTB	Female	7	2012-07-23	1	2
G44985	ERR6362003	Neg	PTB	Male	28	2012-07-20	0	3
G44987	ERR6362705	Pos	PTB	Male	24	2012-07-27	0	Neg
G44988	ERR6362836	Pos	PTB	Female	39	2012-07-27	1	1
G44989	ERR6361992	Pos	EPTB	Female	28	2012-08-21	0	3
G44990	ERR6362585	Pos	PTB	Female	25	2012-08-22	0	Scanty
G44991	ERR6362236	Pos	PTB	Male	23	2012-09-05	0	3
G44992	ERR6362498	Pos	PTB	Male	29	2012-09-07	1	ND
G44993	ERR6362292	Pos	PTB	Male	33	2012-06-19	1	ND
G44995	ERR6362286	Neg	PTB	Female	40	2012-08-27	1	3
G44997	ERR6362171	Pos	PTB	Male	36	2012-08-20	1	ND
G44999	ERR6362576	Neg	PTB	Female	20	2012-09-18	0	Neg
G45000	ERR6362163	Neg	PTB	Male	19	2012-09-04	0	Neg
G45001	ERR6362231	Neg	PTB	Male	25	2012-09-28	0	2
G45002	ERR6362678	Pos	PTB	Male	39	2012-09-12	2	Neg
G45003	ERR6362130	Neg	PTB	Male	15	2012-10-02	0	Neg
G45004	ERR6362935	Pos	PTB	Female	26	2012-10-08	2	ND
G45006	ERR6362853	Neg	PTB	Male	49	2012-10-24	0	3
G45007	ERR6362830	Pos	PTB	Male	56	2012-09-18	1	Neg
G45008	ERR6362689	Pos	PTB	Male	48	2012-10-10	2	Neg
G45009	ERR6362142	Pos	PTB	Female	30	2012-06-14	2	ND
G45011	ERR6362930	Neg	PTB	Male	22	2012-10-16	0	1
G45012	ERR6362843	Pos	PTB	Female	29	2012-10-27	1	3
G45013	ERR6362647	Pos	PTB	Male	45	2012-11-07	2	2
G45014	ERR6362876	Neg	PTB	Male	30	2012-09-28	0	ND
G45015	ERR6362686	Pos	PTB	Male	50	2012-12-12	1	1
G45016	ERR6362398	Neg	PTB	Male	24	2012-11-12	0	Scanty
G45017	ERR6362695	Pos	PTB	Male	27	2012-11-16	1	3
G45018	ERR6362344	Neg	PTB	Male	46	2012-11-21	0	3
G45019	ERR6362304	Pos	PTB	Male	32	2012-11-13	1	Neg
G45020	ERR6362119	Pos	PTB	Female	41	2012-11-10	0	Neg
G45021	ERR6362326	Pos	Both	Male	26	2012-12-14	1	3
G45023	ERR6362345	Pos	PTB	Male	30	2012-12-11	0	Neg
G45024	ERR6362173	Pos	PTB	Male	38	2013-01-03	0	3
G45025	ERR6362317	Pos	PTB	Female	35	2012-12-28	0	Neg
G45026	ERR6362885	Pos	PTB	Male	47	2013-01-28	2	3
G45027	ERR6362313	Pos	PTB	Male	30	2013-01-22	0	Neg
G45028	ERR6362721	Pos	PTB	Female	31	2013-01-06	1	Neg
G45029	ERR6362778	Pos	PTB	Male	46	2012-12-04	1	Neg
G45030	ERR6362703	Neg	PTB	Male	23	2012-12-11	0	2
G45031	ERR6362881	Pos	PTB	Female	29	2013-01-22	1	3
G45032	ERR6362685	Pos	PTB	Female	32	2013-03-15	1	Neg
G45033	ERR6362867	Neg	Both	Male	27	2013-04-05	0	2
G45034	ERR6362676	Pos	EPTB	Female	30	2013-04-17	0	3
G45035	ERR6362857	Pos	Both	Female	43	2013-04-29	2	2
G45037	ERR6362915	Pos	PTB	Female	35	2013-04-22	0	Neg
G45038	ERR6362461	Pos	PTB	Male	20	2013-05-15	0	Neg
G45040	ERR6362099	Pos	PTB	Female	30	2013-05-19	1	Neg
G45041	ERR6362309	Pos	PTB	Female	21	2013-04-08	0	Neg
G45042	ERR6362182	Neg	PTB	Female	24	2013-05-10	0	3
G45043	ERR6361989	Pos	EPTB	Female	45	2013-05-03	0	Neg
G45044	ERR6362177	Pos	PTB	Female	35	2013-06-01	0	1
G45045	ERR6362746	Pos	PTB	Female	33	2013-05-31	2	ND
G45047	ERR6362042	Pos	PTB	Male	32	2013-06-24	0	ND
G45048	ERR6362071	Pos	PTB	Male	32	2013-08-31	1	1
G45049	ERR6362284	Pos	EPTB	Female	31	2013-10-02	1	Neg
G45050	ERR6362602	Pos	PTB	Male	27	2013-12-19	1	2
G45052	ERR6362609	Neg	PTB	Male	19	2013-08-21	0	3
G45053	ERR6362796	Pos	PTB	Male	31	2013-10-01	2	3
G45056	ERR6362321	Pos	PTB	Female	30	2013-12-12	0	1
G45057	ERR6362817	Pos	PTB	Female	28	2014-02-10	0	3
G45058	ERR6362791	Pos	EPTB	Male	41	2014-02-02	1	ND
G45059	ERR6362742	Neg	EPTB	Female	44	2014-03-10	0	Neg
G45060	ERR6362168	Neg	EPTB	Male	31	2014-03-31	0	ND
G45061	ERR6361973	Neg	PTB	Male	18	2014-02-15	1	3
G45062	ERR6362107	Pos	PTB	Female	33	2014-08-02	1	1
G45063	ERR6362943	Pos	PTB	Male	31	2014-09-29	0	Neg
G45064	ERR6362956	Pos	PTB	Male	29	2014-10-14	2	1
G45065	ERR6362951	Pos	PTB	Male	26	2014-10-23	0	Neg
G45066	ERR6362032	Pos	EPTB	Female	24	2014-11-01	0	Neg
G45067	ERR6362640	Neg	PTB	Male	25	2014-11-06	1	Scanty
G45068	ERR6362535	Pos	EPTB	Female	37	2014-11-09	2	Neg
G45071	ERR6362488	Pos	PTB	Male	26	2008-10-06	0	Neg
G45074	ERR6362597	Pos	PTB	Male	27	2009-06-01	0	Neg
G45078	ERR6362560	Pos	PTB	Male	28	2010-03-02	1	3
G45079	ERR6362744	Pos	PTB	Female	49	2010-06-23	0	Scanty
G45084	ERR6362865	Pos	PTB	Female	27	2012-02-16	1	Neg
G45085	ERR6362024	Neg	PTB	Female	63	2012-02-16	1	Scanty
G45086	ERR6362912	Pos	PTB	Female	23	2012-03-02	0	3
G45087	ERR6362012	Neg	PTB	Male	42	2012-03-05	1	1
G45089	ERR6362287	Pos	PTB	Male	32	2012-04-02	0	3
G45090	ERR6362379	Neg	PTB	Male	34	2012-04-24	1	Neg
G45092	ERR6362394	Neg	PTB	Male	34	2012-04-24	0	Neg
G45093	ERR6362588	Pos	PTB	Male	42	2012-05-03	0	Neg
G45094	ERR6362436	Pos	PTB	Male	37	2012-06-05	0	2
G45096	ERR6362446	Pos	PTB	Male	33	2012-07-12	0	Neg
G45097	ERR6362621	Neg	PTB	Female	24	2012-09-03	0	Neg
G45098	ERR6362391	Pos	PTB	Male	37	2012-09-20	1	Neg
G45099	ERR6362670	Neg	PTB	Male	20	2012-10-08	0	3
G45100	ERR6362222	Neg	PTB	Male	67	2012-11-14	1	ND
G45102	ERR6362308	Pos	PTB	Male	35	2013-06-10	2	Scanty
G45104	ERR6362369	Pos	PTB	Female	45	2013-05-07	1	Neg
G45106	ERR6362354	Pos	PTB	Female	28	2013-05-06	0	ND
G45107	ERR6362553	Pos	PTB	Male	35	2013-05-31	1	Neg
G45109	ERR6362302	Pos	EPTB	Male	26	2013-09-18	2	ND
G45110	ERR6362781	Neg	PTB	Male	34	2013-10-03	0	2
G45111	ERR6362970	Pos	EPTB	Female	25	2013-10-11	1	Scanty
G45113	ERR6362108	Pos	EPTB	Female	33	2014-01-16	1	Scanty
G45114	ERR6362826	Pos	PTB	Male	54	2014-01-18	2	1
G45115	ERR6361986	Neg	PTB	Female	21	2014-03-15	1	Neg
G45116	ERR6362842	Pos	PTB	Female	32	2014-04-22	1	Neg
G45117	ERR6362017	Pos	PTB	Male	33	2014-05-02	2	Neg
G45118	ERR6362809	Neg	PTB	Male	57	2014-06-03	0	Neg
G45119	ERR6361964	Pos	EPTB	Female	29	2014-08-23	1	ND
G45120	ERR6361991	Pos	PTB	Male	40	2014-09-19	2	Scanty
G45121	ERR6362833	Neg	PTB	Male	50	2014-09-09	0	Neg
G45122	ERR6362000	Pos	PTB	Female	21	2014-09-23	1	Neg
G45123	ERR6362841	Pos	PTB	Male	38	2014-10-06	3	Neg
G45126	ERR6362053	Pos	EPTB	Male	29	2014-10-04	2	Neg
G45127	ERR6362892	Neg	EPTB	Male	70	2014-10-07	0	Neg
G45128	ERR6362062	Neg	PTB	Female	24	2014-10-31	0	2
G45129	ERR6362897	Neg	PTB	Male	49	2014-11-18	1	3
G45130	ERR6362902	Pos	EPTB	Male	34	2014-12-31	0	Neg
G45131	ERR6362682	Pos	PTB	Female	22	2015-01-02	1	3
G45132	ERR6362889	Pos	EPTB	Female	46	2014-12-28	1	ND
G45136	ERR6362846	Pos	PTB	Male	35	2014-12-04	0	Neg
G45137	ERR6362006	Pos	PTB	Male	34	2015-03-03	2	2
G45138	ERR6362314	Pos	EPTB	Female	51	2015-02-02	0	ND
G45139	ERR6361998	Pos	PTB	Female	30	2015-03-02	0	3
G45140	ERR6362118	Pos	EPTB	Female	28	2015-02-02	0	ND
G45141	ERR6362834	Pos	EPTB	Female	38	2015-03-12	1	Neg
G45142	ERR6362072	Neg	PTB	Male	28	2015-04-22	0	Neg
G45143	ERR6362909	Pos	PTB	Female	24	2015-05-12	2	ND
G45144	ERR6362668	Pos	PTB	Female	45	2015-05-12	3	Scanty
G45146	ERR6362625	Pos	Both	Female	35	2015-05-24	1	Neg
G45149	ERR6362924	Pos	EPTB	Male	27	2015-05-28	1	Neg
G45150	ERR6362572	Pos	PTB	Female	29	2015-05-17	2	Neg
G45151	ERR6362374	Missing	Missing	Missing	Missing	2015-05-26	Missing	Neg
G45152	ERR6362607	Neg	PTB	Male	32	2015-07-01	2	Neg
G45154	ERR6362561	Pos	PTB	Male	31	2015-09-03	1	3
G45155	ERR6362359	Pos	PTB	Male	53	2015-08-19	2	1
G45156	ERR6362568	Pos	PTB	Male	28	2015-09-18	0	Neg
G45157	ERR6362367	Neg	PTB	Male	48	2015-10-01	0	2
G45158	ERR6362656	Pos	PTB	Male	40	2015-11-06	1	Neg
G45160	ERR6362140	Pos	PTB	Female	40	2015-12-15	2	Scanty
G45161	ERR6362008	Pos	PTB	Male	45	2015-12-02	1	ND
G45162	ERR6362156	Neg	PTB	Male	39	2015-11-12	0	3
G45163	ERR6361956	Pos	EPTB	Female	29	2015-10-26	1	ND
G45164	ERR6362192	Pos	PTB	Male	31	2015-11-19	1	Neg
G45165	ERR6361990	Pos	PTB	Female	48	2016-01-30	0	Scanty
G45166	ERR6362204	Pos	PTB	Male	42	2016-02-10	2	Neg
G45167	ERR6361999	Pos	PTB	Female	44	2016-01-20	0	2
G45168	ERR6362137	Pos	PTB	Male	35	2016-03-01	1	3
G45170	ERR6362691	Pos	PTB	Male	39	2016-01-21	1	Neg
G45171	ERR6362513	Pos	PTB	Female	42	2016-03-31	0	Neg
G45173	ERR6362504	Missing	PTB	Male	30	2016-04-22	0	1
G45174	ERR6362644	Pos	PTB	Female	32	2016-03-07	0	Neg
G45176	ERR6362699	Pos	PTB	Female	35	2016-05-04	0	1
G45177	ERR6362458	Pos	Both	Male	36	2016-04-11	1	3
G45178	ERR6362618	Neg	PTB	Female	47	2016-04-26	0	Scanty
G45179	ERR6362440	Pos	PTB	Male	44	2016-04-22	2	3
G45180	ERR6362048	Pos	PTB	Female	23	2016-05-26	0	Neg
G45181	ERR6362085	Pos	PTB	Male	44	2016-06-15	1	Neg
G45182	ERR6362908	Pos	PTB	Female	39	2016-06-27	0	Neg
G45183	ERR6362307	Pos	PTB	Male	39	2016-06-17	1	3
G45184	ERR6362385	Neg	PTB	Male	17	2016-07-04	0	1
G45185	ERR6362164	Pos	PTB	Male	34	2016-07-08	0	3
G45186	ERR6362055	Neg	EPTB	Male	5	2016-02-03	0	Scanty
G45187	ERR6362257	Pos	Both	Male	44	2016-06-23	1	Not done
G45188	ERR6362322	Pos	EPTB	Female	38	2016-07-11	2	ND
G45189	ERR6362454	Pos	PTB	Female	43	2016-06-01	0	2
G45191	ERR6362229	Neg	PTB	Male	44	2016-08-02	0	1
G45193	ERR6362745	Pos	PTB	Male	34	2016-08-15	1	Scanty
G45194	ERR6362558	Pos	PTB	Male	39	2016-08-18	0	Missing
G45196	ERR6362150	Pos	PTB	Male	42	2016-09-05	1	Neg
G45197	ERR6362662	Pos	PTB	Female	31	2016-09-09	1	Neg
G45198	ERR6362195	Pos	PTB	Male	44	2016-07-13	2	Neg
G45200	ERR6361967	Neg	PTB	Male	31	2016-10-13	0	Neg
G45201	ERR6362819	Pos	PTB	Female	51	2016-09-09	1	3
G45202	ERR6362797	Pos	EPTB	Male	33	2016-10-26	0	ND
G45203	ERR6362767	Pos	PTB	Female	37	2016-10-18	2	Neg
G45204	ERR6362946	Pos	EPTB	Male	31	2016-10-06	3	1
G45205	ERR6362811	Pos	PTB	Female	18	2016-08-12	1	ND
G45207	ERR6362038	Neg	PTB	Male	41	2016-11-08	0	3
G45208	ERR6362403	Missing	Missing	Missing	Missing	2016-11-11	Missing	3
G45209	ERR6361978	Neg	PTB	Female	36	2016-11-02	0	Neg
G45210	ERR6362092	Neg	PTB	Female	30	2016-10-25	0	Neg
G45211	ERR6362859	Pos	PTB	Male	47	2016-03-17	0	Neg
G45212	ERR6362546	Pos	PTB	Female	23	2016-07-13	0	2
G45213	ERR6362482	Pos	PTB	Male	40	2016-11-04	2	Missing
G45214	ERR6362409	Pos	PTB	Male	25	2016-11-11	0	Scanty
G45215	ERR6362595	Neg	PTB	Female	1	2016-11-07	0	Neg
G45216	ERR6362022	Pos	PTB	Female	37	2016-11-25	1	3
G45217	ERR6362900	Neg	PTB	Female	34	2016-10-06	0	Neg
G45218	ERR6362355	Neg	PTB	Male	56	2016-12-05	1	Neg
G45219	ERR6362554	Pos	PTB	Male	43	2016-11-29	1	ND
G45220	ERR6362933	Pos	PTB	Female	29	2016-09-09	0	ND
G45221	ERR6362103	Neg	PTB	Male	23	2016-11-22	0	1
G45222	ERR6361985	Pos	PTB	Male	33	2016-11-24	0	ND
G45223	ERR6362837	Pos	PTB	Female	37	2017-01-11	0	2
G45224	ERR6361975	Pos	PTB	Female	33	2016-11-21	0	1
G45225	ERR6362828	Neg	PTB	Male	63	2017-01-10	0	2
G45226	ERR6362037	Neg	PTB	Female	53	2017-04-28	1	2
G45227	ERR6362404	Pos	PTB	Female	47	2011-01-27	0	Missing
G45228	ERR6362910	Pos	PTB	Female	29	2017-01-26	0	Neg
G45229	ERR6362075	Pos	Both	Male	24	2017-02-15	0	3
G45230	ERR6362616	Pos	PTB	Male	36	2017-02-09	1	Neg
G45231	ERR6362665	Pos	PTB	Female	31	2017-02-24	2	Neg
G45232	ERR6362428	Neg	PTB	Male	19	2017-04-07	0	Neg
G45233	ERR6362604	Neg	PTB	Male	40	2017-04-21	0	2
G45234	ERR6362435	Neg	PTB	Male	41	2017-02-01	0	Neg
G45235	ERR6362144	Pos	PTB	Male	33	2017-03-07	0	Neg
G45236	ERR6362456	Neg	PTB	Female	27	2017-03-22	0	Neg
G45239	ERR6362407	Pos	EPTB	Male	35	2017-05-24	0	3
G45240	ERR6362950	Neg	PTB	Female	18	2017-05-12	0	Neg
G45241	ERR6362122	Pos	PTB	Male	16	2017-03-23	1	Neg
G45243	ERR6362759	Pos	PTB	Male	53	2017-08-08	0	Neg
G45244	ERR6361972	Pos	Both	Female	45	2017-07-21	0	2
G45245	ERR6362109	Neg	PTB	Male	57	2017-05-30	1	Neg
G45246	ERR6362730	Pos	PTB	Male	35	2017-06-02	1	Neg
G45247	ERR6362116	Pos	PTB	Female	36	2017-05-30	0	Neg
G45248	ERR6362931	Pos	PTB	Male	41	2017-06-21	0	3
G45249	ERR6362368	Pos	EPTB	Male	31	2017-06-27	2	Neg
G45250	ERR6362774	Pos	PTB	Female	49	2017-06-15	0	ND
G45251	ERR6362710	Pos	PTB	Male	42	2017-07-03	1	Neg
G45252	ERR6362501	Pos	PTB	Female	39	2017-07-18	0	Neg
G45253	ERR6362637	Neg	PTB	Female	74	2017-07-20	1	Neg
G45254	ERR6362751	Pos	PTB	Male	31	2017-07-25	0	ND
G45255	ERR6362671	Pos	PTB	Female	28	2017-08-03	1	Neg
G45256	ERR6362412	Neg	PTB	Male	23	2017-07-31	0	ND
G45257	ERR6362852	Neg	PTB	Female	69	2017-07-29	0	Neg
G45258	ERR6362319	Neg	EPTB	Male	37	2017-08-03	1	ND
G45260	ERR6362133	Pos	PTB	Female	31	2017-09-08	2	ND
G45261	ERR6362974	Pos	PTB	Male	48	2017-09-01	2	Neg
G45262	ERR6362125	Pos	PTB	Female	31	2017-09-18	0	Neg
G45263	ERR6362963	Pos	PTB	Male	34	2017-10-03	0	Neg
G45264	ERR6362090	Pos	PTB	Female	25	2017-09-22	0	Scanty
G45265	ERR6362929	Pos	PTB	Female	45	2017-10-20	1	Neg
G45266	ERR6362076	Neg	PTB	Male	27	2017-12-06	0	Neg
G45267	ERR6362921	Pos	PTB	Female	26	2009-09-07	2	1
G45271	ERR6362457	Pos	PTB	Female	32	2009-01-27	0	3
G45272	ERR6362410	Neg	PTB	Female	41	2009-01-06	1	ND
G45273	ERR6362467	Pos	PTB	Female	28	2009-05-28	0	Neg
G45274	ERR6362220	Neg	PTB	Female	15	2009-03-19	1	Neg
G45276	ERR6362701	Pos	PTB	Male	56	2009-03-18	1	ND
G45277	ERR6362512	Pos	PTB	Female	48	2008-07-23	0	Scanty
G45278	ERR6362712	Pos	Missing	Female	36	2009-06-13	0	ND
G45282	ERR6362172	Pos	PTB	Female	46	2009-06-08	2	ND
G45283	ERR6362013	Pos	PTB	Female	29	2009-04-16	2	Neg
G45285	ERR6362020	Pos	PTB	Male	25	2008-07-04	0	Scanty
G45286	ERR6362234	Pos	PTB	Female	26	2009-04-09	0	1
G45287	ERR6362033	Pos	PTB	Female	36	2008-04-16	0	Neg
G45288	ERR6362392	Pos	PTB	Male	32	2009-06-17	0	2
G45289	ERR6362001	Pos	PTB	Female	47	2008-06-19	0	Neg
G45290	ERR6362762	Pos	PTB	Female	24	2008-01-23	1	2
G45291	ERR6362544	Pos	PTB	Female	37	2008-05-14	1	Neg
G45293	ERR6362559	Missing	PTB	Male	36	2009-01-28	0	Neg
G45294	ERR6362209	Pos	PTB	Female	20	2008-01-17	0	Neg
G45295	ERR6362652	Neg	PTB	Female	21	2008-07-09	0	Neg
G45296	ERR6362770	Pos	PTB	Male	49	2008-02-05	0	Missing
G45297	ERR6362584	Pos	PTB	Male	27	2008-05-21	0	1
G45298	ERR6362650	Pos	PTB	Female	44	2009-06-02	0	2
G45300	ERR6362179	Pos	PTB	Male	32	2008-12-11	0	3
G45301	ERR6362041	Pos	PTB	Male	61	2009-01-06	0	2
G45303	ERR6362174	Pos	PTB	Male	41	2009-03-24	1	3
G45304	ERR6362383	Pos	Missing	Male	36	2008-11-11	0	Scanty
G45306	ERR6362210	Pos	PTB	Male	36	2009-04-17	0	3
G45307	ERR6362646	Pos	PTB	Female	35	2008-06-27	0	3
G45308	ERR6362583	Pos	PTB	Male	33	2008-01-16	0	3
G45309	ERR6361962	Pos	PTB	Female	27	2008-09-10	0	Neg
G45311	ERR6362541	Neg	PTB	Male	44	2009-01-06	0	2
G45312	ERR6362423	Pos	PTB	Female	55	2008-08-07	0	Neg
G45313	ERR6362802	Pos	PTB	Female	24	2008-10-20	2	1
G45315	ERR6362605	Pos	EPTB	Female	34	2009-03-31	0	Neg
G45316	ERR6362481	Pos	PTB	Female	39	2008-04-02	0	3
G45317	ERR6362815	Neg	PTB	Male	16	2008-06-19	0	3
G45318	ERR6362252	Pos	EPTB	Female	34	2008-03-28	1	Neg
G45319	ERR6362181	Neg	PTB	Male	23	2009-01-12	0	Neg
G45320	ERR6362890	Pos	PTB	Female	23	2009-05-09	0	Neg
G45321	ERR6362556	Missing	Missing	Female	46	2009-05-05	0	Neg
G45322	ERR6362938	Neg	PTB	Female	76	2009-05-29	0	Neg
G45323	ERR6362086	Pos	PTB	Male	39	2009-04-03	1	Neg
G45324	ERR6362170	Neg	PTB	Male	28	2008-08-06	0	3
G45325	ERR6361965	Pos	PTB	Female	40	2008-11-10	0	Neg
G45326	ERR6362896	Neg	PTB	Male	29	2008-10-22	1	3
G45327	ERR6362050	Pos	PTB	Female	36	2009-06-24	0	Neg
G45328	ERR6362421	Pos	PTB	Female	28	2009-05-09	2	Neg
G45329	ERR6362479	Pos	PTB	Female	17	2008-08-08	0	Neg
G45330	ERR6362578	Missing	Missing	Female	30	2008-10-01	0	2
G45331	ERR6362599	Neg	PTB	Male	32	2008-03-20	0	Neg
G47681	ERR6361994	Neg	PTB	Male	23	2008-01-25	0	Neg
G47682	ERR6362300	Neg	PTB	Female	26	2008-02-13	0	ND
G47683	ERR6362813	Missing	Missing	Missing	Missing	2008-02-25	Missing	Missing
G47684	ERR6362591	Pos	PTB	Male	35	2008-03-26	1	Neg
G47685	ERR6362779	Pos	EPTB	Female	44	2008-03-25	0	Neg
G47686	ERR6362065	Missing	PTB	Male	33	2008-04-08	0	ND
G47689	ERR6362823	Pos	PTB	Female	36	2008-03-26	0	Neg
G47690	ERR6362080	Pos	EPTB	Female	30	2008-04-10	0	Neg
G47691	ERR6362285	Pos	EPTB	Female	44	2008-04-23	1	Neg
G47692	ERR6362097	Missing	Missing	Missing	Missing	2008-06-05	Missing	Neg
G47694	ERR6362160	Pos	PTB	Female	33	2008-08-26	0	3
G47695	ERR6362715	Pos	PTB	Male	26	2008-08-15	0	3
G47696	ERR6362061	Neg	PTB	Female	29	2008-09-04	0	Neg
G47697	ERR6362334	Pos	PTB	Male	44	2008-10-16	0	Neg
G47699	ERR6362350	Neg	PTB	Male	21	2008-11-03	0	1
G47700	ERR6362789	Neg	PTB	Female	24	2008-11-05	0	Neg
G47701	ERR6362968	Pos	Both	Female	27	2008-11-24	0	ND
G47702	ERR6362782	Pos	PTB	Female	68	2008-12-19	0	ND
G47703	ERR6362958	Pos	PTB	Female	28	2008-12-19	1	Missing
G47705	ERR6362928	Pos	PTB	Male	30	2008-11-22	0	Neg
G47707	ERR6362918	Neg	PTB	Female	76	2008-12-04	0	1
G47708	ERR6362794	Pos	PTB	Female	35	2009-01-19	0	3
G47710	ERR6362233	Pos	Missing	Female	27	2009-03-17	1	2
G47711	ERR6362442	Pos	EPTB	Male	29	2009-02-26	0	Neg
G47713	ERR6362453	Pos	PTB	Male	37	2009-03-27	2	ND
G47714	ERR6362176	Neg	PTB	Female	20	2009-03-02	0	2
G47716	ERR6362188	Pos	PTB	Male	36	2009-03-31	1	Neg
G47717	ERR6362402	Pos	PTB	Female	43	2009-04-17	2	Neg
G47718	ERR6362198	Neg	PTB	Female	20	2009-05-28	1	3
G47719	ERR6362408	Pos	PTB	Male	50	2009-05-11	1	Neg
G47720	ERR6362816	Missing	PTB	Female	27	2009-05-22	0	Neg
G47721	ERR6361963	Pos	PTB	Female	52	2009-05-18	3	Missing
G47722	ERR6362854	Pos	PTB	Male	48	2009-06-03	1	1
G47728	ERR6362847	Pos	EPTB	Male	33	2009-06-04	1	Neg
G47729	ERR6361995	Neg	PTB	Male	25	2009-07-03	0	Neg
G47734	ERR6362305	Pos	PTB	Female	28	2009-07-20	1	2
G47740	ERR6362934	Neg	PTB	Female	22	2009-09-28	0	Neg
G47741	ERR6362096	Pos	EPTB	Male	35	2009-11-13	1	Neg
G47745	ERR6362039	Pos	PTB	Male	40	2009-11-25	0	Neg
G47746	ERR6362880	Neg	PTB	Male	30	2009-12-29	0	Missing
G47747	ERR6362030	Pos	PTB	Male	27	2009-12-29	0	ND
G47748	ERR6362874	Pos	PTB	Female	37	2009-12-30	2	Missing
G47752	ERR6362401	Pos	PTB	Female	40	2010-01-22	1	Neg
G47754	ERR6362330	Pos	PTB	Female	34	2010-02-11	0	Neg
G47755	ERR6362539	Pos	PTB	Male	35	2010-02-24	0	Neg
G47756	ERR6362341	Pos	Both	Female	22	2010-01-06	2	Neg
G47759	ERR6362522	Neg	PTB	Female	19	2010-03-18	1	Missing
G47761	ERR6362405	Pos	PTB	Male	33	2010-03-23	0	Neg
G47762	ERR6362645	Pos	PTB	Female	28	2010-05-06	1	3
G47765	ERR6362389	Neg	PTB	Female	21	2010-06-10	1	3
G47767	ERR6362397	Pos	PTB	Female	27	2010-06-23	2	ND
G47768	ERR6362600	Pos	PTB	Male	34	2010-07-05	1	Neg
G47769	ERR6362483	Neg	PTB	Female	20	2010-06-17	1	Neg
G47770	ERR6362026	Pos	PTB	Female	24	2010-07-29	0	Neg
G47771	ERR6362875	Neg	PTB	Male	33	2010-08-27	1	2
G47772	ERR6362021	Pos	PTB	Male	46	2010-08-02	1	Neg
G47774	ERR6362084	Pos	PTB	Female	40	2010-08-26	0	Missing
G47775	ERR6362925	Pos	PTB	Male	38	2010-09-13	1	Neg
G47778	ERR6362098	Neg	EPTB	Male	1	2010-10-06	0	Neg
G47788	ERR6362657	Pos	Missing	Male	34	2010-11-12	1	Neg
G47790	ERR6362154	Pos	Both	Female	19	2010-12-10	0	Neg
G47791	ERR6361961	Neg	PTB	Male	25	2011-01-04	0	Scanty
G47798	ERR6362087	Pos	PTB	Female	40	2011-01-19	0	3
G47799	ERR6362927	Neg	PTB	Male	53	2011-01-14	0	Neg
G47801	ERR6361950	Neg	PTB	Male	25	2011-01-26	1	1
G47804	ERR6362191	Neg	PTB	Male	19	2011-02-07	1	3
G47805	ERR6362291	Pos	PTB	Female	32	2011-02-05	2	3
G47806	ERR6362203	Pos	PTB	Female	24	2011-02-09	1	Neg
G47808	ERR6362215	Pos	PTB	Male	40	2010-12-03	0	Neg
G47813	ERR6362756	Neg	PTB	Male	20	2011-02-11	1	Neg
G47814	ERR6362230	Pos	PTB	Male	41	2011-03-18	1	Neg
G47816	ERR6362608	Pos	Both	Female	38	2011-05-25	2	3
G47817	ERR6362569	Pos	PTB	Male	32	2011-05-03	1	Missing
G47818	ERR6362783	Pos	PTB	Female	21	2011-05-05	0	Neg
G47819	ERR6362593	Neg	PTB	Male	36	2011-03-16	2	Neg
G47824	ERR6362299	Pos	PTB	Male	26	2011-05-20	0	Neg
G47829	ERR6362073	Neg	PTB	Female	59	2011-08-06	1	1
G47837	ERR6362598	Pos	PTB	Male	39	2011-10-07	0	Neg
G47838	ERR6362698	Neg	PTB	Female	5	2011-09-25	0	Neg
G47845	ERR6362275	Neg	PTB	Male	42	2012-01-23	1	3
G47846	ERR6362941	Pos	PTB	Female	26	2012-01-24	0	2
G47848	ERR6362101	Pos	PTB	Female	35	2012-02-16	1	Neg
G47850	ERR6362839	Neg	PTB	Male	23	2012-02-11	0	Neg
G47852	ERR6362490	Neg	PTB	Female	46	2012-02-24	0	2
G47858	ERR6362542	Neg	PTB	Female	76	2012-05-02	1	3
G47860	ERR6362007	Pos	PTB	Male	37	2012-05-02	2	Scanty
G47862	ERR6362612	Pos	PTB	Female	44	2012-05-16	1	Neg
G47863	ERR6362189	Pos	PTB	Male	30	2012-06-08	0	Neg
G47865	ERR6362184	Missing	Missing	Missing	Missing	2012-06-04	Missing	Neg
G47866	ERR6362832	Pos	PTB	Female	31	2012-06-27	0	1
G47869	ERR6362243	Pos	PTB	Female	64	2012-07-18	0	Neg
G47872	ERR6362270	Pos	PTB	Female	39	2012-08-20	0	ND
G47875	ERR6362470	Pos	PTB	Male	39	2012-09-14	1	Neg
G47878	ERR6362660	Pos	PTB	Male	8	2012-10-23	1	Neg
G47880	ERR6362128	Pos	PTB	Male	40	2012-10-27	0	Neg
G47881	ERR6362967	Pos	PTB	Female	33	2012-10-30	0	3
G47886	ERR6362869	Pos	PTB	Male	39	2012-12-04	0	Neg
G47887	ERR6362957	Pos	PTB	Male	44	2012-11-23	0	2
G47890	ERR6362641	Pos	PTB	Female	25	2013-01-18	0	2
G47891	ERR6362810	Pos	PTB	Female	54	2013-02-01	1	2
G47892	ERR6362694	Pos	PTB	Female	41	2013-01-24	0	Missing
G47893	ERR6362507	Neg	Both	Female	28	2013-02-08	2	Neg
G47895	ERR6362590	Neg	PTB	Male	28	2013-03-20	0	Missing
G47897	ERR6362586	Neg	PTB	Female	56	2013-03-14	1	1
G47899	ERR6362634	Pos	PTB	Female	27	2013-03-02	1	Missing
G47900	ERR6362221	Pos	PTB	Female	56	2013-04-05	2	3
G47901	ERR6362627	Pos	PTB	Male	49	2013-04-19	2	Neg
G47903	ERR6362437	Pos	PTB	Female	44	2013-06-25	0	Neg
G47904	ERR6362247	Pos	Both	Female	30	2013-06-21	0	Neg
G47908	ERR6362145	Neg	EPTB	Male	51	2013-08-02	0	Neg
G47909	ERR6362346	Neg	PTB	Female	0	2013-07-23	1	Neg
G47912	ERR6362717	Pos	PTB	Male	38	2013-08-30	0	Neg
G47913	ERR6362850	Pos	PTB	Female	32	2013-09-16	0	Neg
G47914	ERR6362726	Neg	PTB	Male	15	2013-08-26	2	Scanty
G47917	ERR6362472	Pos	EPTB	Female	32	2013-09-16	1	ND
G47919	ERR6362955	Neg	PTB	Male	23	2013-11-11	2	Neg
G47921	ERR6362297	Pos	EPTB	Male	42	2013-10-01	0	ND
G47929	ERR6362364	Pos	EPTB	Female	32	2013-08-28	1	ND
G47932	ERR6362629	Pos	PTB	Female	28	2014-01-26	2	Neg
G47933	ERR6362082	Pos	PTB	Female	25	2014-02-02	3	Neg
G47940	ERR6362066	Neg	PTB	Male	20	2013-11-02	0	2
G47941	ERR6362773	Pos	PTB	Female	56	2014-03-14	0	ND
G47949	ERR6362237	Missing	PTB	Female	40	2014-03-28	0	Neg
G47950	ERR6362425	Pos	PTB	Male	38	2014-02-21	1	Scanty
G47952	ERR6362803	Missing	PTB	Male	47	2014-03-26	0	ND
G47953	ERR6362617	Pos	EPTB	Male	21	2014-04-23	2	ND
G47954	ERR6362886	Neg	EPTB	Male	0	2014-05-18	0	Neg
G47955	ERR6362784	Neg	PTB	Male	25	2014-06-23	1	ND
G47958	ERR6362848	Pos	PTB	Female	42	2014-06-26	0	2
G47959	ERR6362158	Pos	Both	Female	32	2014-07-03	4	ND
G47960	ERR6362260	Pos	Both	Female	52	2014-08-08	2	ND
G47962	ERR6362684	Pos	PTB	Male	34	2014-09-18	3	2
G47966	ERR6362269	Neg	PTB	Male	45	2014-09-24	0	1
G47967	ERR6362054	Pos	PTB	Female	29	2014-10-05	0	Neg
G47970	ERR6362790	Pos	PTB	Male	48	2014-10-05	1	Neg
G47971	ERR6362552	Pos	EPTB	Male	35	2014-09-07	2	Neg
G47977	ERR6362580	Pos	PTB	Female	10	2014-10-22	0	ND
G47978	ERR6362538	Pos	PTB	Male	53	2014-12-19	2	3
G47979	ERR6362740	Pos	PTB	Male	40	2015-01-07	3	Neg
G47982	ERR6362630	Pos	PTB	Female	37	2014-09-29	1	Scanty
G47985	ERR6362064	Pos	PTB	Male	40	2015-01-20	0	Missing
G47986	ERR6361952	Pos	EPTB	Female	35	2015-01-07	1	Neg
G47989	ERR6361988	Pos	PTB	Female	7	2014-11-27	0	Neg
G47992	ERR6362937	Pos	PTB	Male	35	2015-03-16	1	Neg
G47993	ERR6362666	Pos	PTB	Female	26	2014-11-01	0	1
G47994	ERR6362731	Pos	PTB	Female	35	2015-02-17	0	Neg
G47997	ERR6362613	Pos	EPTB	Female	67	2015-03-26	0	Neg
G47998	ERR6362954	Pos	PTB	Male	46	2015-04-29	6	Neg
G47999	ERR6362217	Pos	PTB	Female	23	2015-05-19	0	ND
G48005	ERR6362765	Pos	PTB	Female	44	2015-05-20	4	Neg
G48008	ERR6362932	Pos	PTB	Male	40	2015-06-30	1	Scanty
G48011	ERR6362432	Pos	PTB	Female	23	2015-07-31	0	Neg
G48012	ERR6362212	Pos	EPTB	Female	27	2015-07-03	0	Scanty
G48015	ERR6362469	Pos	PTB	Female	41	2015-08-28	0	Neg
G48017	ERR6362199	Pos	PTB	Male	44	2015-08-31	1	ND
G48020	ERR6362884	Pos	PTB	Female	28	2015-09-08	1	Neg
G48027	ERR6362333	Pos	PTB	Male	47	2015-09-22	1	Neg
G48028	ERR6362888	Pos	PTB	Female	37	2015-07-13	2	Neg
G48030	ERR6362327	Pos	PTB	Male	40	2015-11-02	0	Neg
G48033	ERR6362138	Pos	PTB	Male	31	2015-12-08	1	Neg
G48034	ERR6362047	Pos	PTB	Female	39	2015-12-07	1	ND
G48035	ERR6362113	Neg	PTB	Male	30	2016-02-02	2	3
G48039	ERR6362795	Pos	PTB	Female	36	2016-02-16	0	3
G48040	ERR6362310	Pos	PTB	Female	32	2016-02-23	0	3
G48043	ERR6362390	Neg	PTB	Female	32	2016-01-11	0	Scanty
G48045	ERR6362496	Pos	PTB	Female	32	2016-03-11	0	Scanty
G48048	ERR6362315	Neg	PTB	Female	22	2016-03-16	1	1
G48051	ERR6362961	Pos	PTB	Male	28	2016-01-21	0	Missing
G48053	ERR6362953	Pos	PTB	Female	31	2016-04-14	0	To follow
G48054	ERR6362829	Pos	PTB	Male	34	2016-04-13	2	ND
G48055	ERR6361987	Neg	PTB	Female	64	2016-03-01	0	Scanty
G48057	ERR6362973	Neg	PTB	Female	2	2016-04-15	0	Neg
G48059	ERR6362005	Pos	PTB	Female	38	2016-04-12	1	Neg
G48060	ERR6362296	Neg	PTB	Male	16	2016-05-10	0	Scanty
G48063	ERR6362035	Pos	PTB	Female	33	2016-04-12	1	Neg
G48064	ERR6362148	Pos	PTB	Male	34	2016-02-01	0	Neg
G48066	ERR6362939	Pos	PTB	Male	31	2016-05-25	3	ND
G48069	ERR6362775	Pos	EPTB	Female	19	2016-07-01	2	ND
G48070	ERR6362491	Neg	PTB	Male	33	2016-07-14	0	3
G48071	ERR6362293	Pos	PTB	Male	26	2016-06-13	0	Neg
G48072	ERR6362505	Pos	PTB	Male	55	2016-08-16	3	3
G48074	ERR6362441	Pos	PTB	Female	32	2016-08-02	2	Neg
G48075	ERR6362241	Pos	PTB	Male	48	2016-08-22	1	Scanty
G48076	ERR6362452	Pos	EPTB	Male	36	2016-02-03	0	Pos
G48078	ERR6362415	Neg	PTB	Male	31	2016-08-18	0	3
G48079	ERR6362216	Neg	PTB	Female	25	2016-08-31	0	1
G48080	ERR6362587	Neg	PTB	Female	31	2016-06-24	2	Neg
G48081	ERR6362381	Neg	PTB	Male	32	2016-09-21	0	3
G48083	ERR6362388	Pos	PTB	Male	43	2016-10-05	0	ND
G48084	ERR6362594	Neg	EPTB	Male	25	2016-09-26	0	Neg
G48085	ERR6362395	Pos	PTB	Male	31	2016-09-19	0	Neg
G48087	ERR6362414	Pos	PTB	Male	48	2016-10-04	1	Neg
G48088	ERR6362562	Pos	PTB	Male	46	2016-09-23	4	Neg
G48089	ERR6362352	Pos	PTB	Female	29	2016-06-08	1	Neg
G48090	ERR6362261	Pos	PTB	Female	35	2016-08-10	1	ND
G48092	ERR6362972	Pos	PTB	Female	53	2016-10-18	0	Neg
G48094	ERR6362960	Pos	PTB	Male	45	2016-10-24	1	3
G48095	ERR6362134	Pos	PTB	Female	37	2016-10-17	0	Neg
G48096	ERR6362952	Neg	PTB	Male	1	2016-05-31	1	Neg
G48097	ERR6362126	Neg	PTB	Female	20	2016-11-16	0	1
G48098	ERR6362944	Pos	PTB	Male	47	2016-11-23	2	3
G48103	ERR6362761	Pos	PTB	Female	32	2016-12-06	0	Scanty
G48104	ERR6362194	Pos	PTB	Male	37	2016-10-05	0	Neg
G48110	ERR6362723	Pos	PTB	Female	41	2016-11-11	1	Neg
G48111	ERR6362081	Neg	PTB	Male	19	2016-11-03	0	Neg
G48112	ERR6362674	Pos	PTB	Female	43	2016-11-04	2	Neg
G48114	ERR6362475	Pos	PTB	Male	50	2017-01-12	1	1
G48116	ERR6362015	Neg	PTB	Male	14	2016-12-28	0	2
G48117	ERR6362211	Pos	EPTB	Male	43	2017-02-06	3	2
G48118	ERR6362077	Pos	PTB	Male	38	2017-03-23	0	3
G48121	ERR6362543	Pos	PTB	Female	31	2017-02-01	2	Neg
G48122	ERR6362548	Pos	PTB	Female	43	2017-02-13	0	2
G48123	ERR6362766	Pos	PTB	Male	47	2017-02-20	0	Neg
G48126	ERR6362619	Pos	PTB	Male	37	2017-02-22	0	Neg
G48127	ERR6361953	Pos	PTB	Male	35	2017-02-22	1	Neg
G48128	ERR6362095	Pos	PTB	Male	31	2017-02-23	1	Neg
G48129	ERR6362849	Pos	PTB	Male	38	2017-04-20	3	1
G48130	ERR6362102	Pos	PTB	Female	33	2017-04-03	0	Missing
G48134	ERR6362127	Pos	PTB	Male	43	2017-02-22	1	Neg
G48136	ERR6362948	Missing	Missing	Missing	Missing	2017-03-22	Missing	Neg
G48140	ERR6362708	Pos	PTB	Male	19	2017-05-25	0	Neg
G48141	ERR6362792	Pos	PTB	Female	46	2017-03-01	2	1
G48145	ERR6362175	Neg	PTB	Female	21	2017-05-25	1	ND
G48146	ERR6362058	Neg	PTB	Male	46	2017-05-23	0	Neg
G48147	ERR6362642	Pos	PTB	Male	42	2017-06-21	0	3
G48148	ERR6362919	Pos	PTB	Male	29	2017-06-01	1	Neg
G48149	ERR6362827	Neg	PTB	Male	59	2017-07-24	1	Neg
G48151	ERR6362725	Pos	PTB	Female	34	2017-07-05	0	Neg
G48152	ERR6362534	Pos	Both	Female	52	2017-06-15	5	Neg
G48153	ERR6362420	Pos	EPTB	Male	29	2017-08-22	0	ND
G48156	ERR6362169	Pos	EPTB	Female	33	2017-06-06	1	ND
G48161	ERR6362162	Neg	PTB	Male	19	2017-07-05	0	Neg
G48163	ERR6362165	Pos	PTB	Female	23	2017-07-12	0	Neg
G48164	ERR6362424	Pos	PTB	Female	34	2017-07-24	0	Neg
G48165	ERR6362224	Pos	PTB	Female	38	2017-09-12	1	Neg
G48166	ERR6362370	Pos	PTB	Male	44	2017-09-07	0	ND
G48167	ERR6362262	Neg	PTB	Male	38	2017-09-01	0	Neg
G48168	ERR6362945	Pos	PTB	Female	37	2017-08-25	1	ND
G48170	ERR6362589	Neg	PTB	Male	20	2017-09-01	1	ND
G48171	ERR6362733	Pos	PTB	Female	24	2017-10-05	0	Neg
G48173	ERR6362769	Pos	PTB	Male	62	2017-10-04	2	Neg
G48175	ERR6362462	Pos	PTB	Female	30	2017-10-20	1	3
G48176	ERR6362550	Neg	PTB	Male	40	2017-10-20	0	3
G48177	ERR6362722	Pos	PTB	Male	36	2017-10-17	0	ND
G48179	ERR6362787	Neg	PTB	Female	60	2017-10-27	0	Neg
G48181	ERR6362298	Pos	PTB	Female	31	2017-10-17	1	ND
G48182	ERR6362508	Pos	PTB	Female	24	2017-11-07	1	ND
G48185	ERR6362249	Pos	PTB	Female	40	2017-11-09	0	Neg
G48187	ERR6362268	Pos	PTB	Male	39	2017-10-24	0	1
G48188	ERR6362429	Pos	PTB	Female	36	2017-11-17	1	1
G48189	ERR6362227	Pos	PTB	Male	41	2017-11-10	0	3
G48190	ERR6362306	Missing	Missing	Missing	Missing	2018-02-09	Missing	Neg
G48191	ERR6362844	Missing	Missing	Missing	Missing	2007-02-06	Missing	Missing
G48192	ERR6361996	Missing	Missing	Missing	Missing	2007-10-01	Missing	2
G66004	ERR6052072,ERR6052100	Pos	PTB	Male	49	2013-12-06	2	Neg
G66005	ERR6052022	Missing	Missing	Missing	Missing	2008-01-11	Missing	Neg
G66010	ERR6362083	Pos	PTB	Male	32	2008-08-15	0	ND
G66011	ERR6362858	Pos	PTB	Female	34	2009-01-21	1	ND
G66013	ERR6362916	Neg	PTB	Male	48	2008-07-09	0	3
G66014	ERR6052048	Missing	Missing	Missing	Missing	2007-02-09	Missing	ND
G66015	ERR6052029,ERR6052055	Neg	PTB	Male	30	2009-07-23	0	2
G66021	ERR6052080,ERR6052061	Neg	PTB	Male	46	2008-12-11	0	3
G66023	ERR5987219	Pos	Missing	Male	31	2009-09-04	1	Scanty
G66024	ERR6052115,ERR6052073	Pos	PTB	Male	46	2010-06-10	1	3
G66025	ERR6052109,ERR6052092	Pos	PTB	Male	40	2009-04-08	2	1
G66026	ERR6052028,ERR6052046	Pos	PTB	Female	30	2009-03-30	1	Neg
G66027	ERR6362218	Neg	PTB	Female	19	2008-11-18	0	3
G66042	ERR6052105	Missing	Missing	Missing	Missing	2008-01-22	Missing	2
G66045	ERR6362473	Pos	PTB	Female	41	2009-06-25	0	Neg
G66050	ERR6052044,ERR6052039	Pos	PTB	Female	43	2009-02-24	0	Neg
G66052	ERR6052063,ERR6052120	Neg	PTB	Female	22	2008-11-03	0	1
G66053	ERR6362690	Missing	PTB	Female	35	2008-06-24	0	1
G66054	ERR6362862	Pos	PTB	Female	23	2008-11-06	0	Neg
G66056	ERR6052110,ERR6052085	Pos	PTB	Male	37	2009-10-22	1	Scanty
G66065	ERR6052099,ERR6052118	Pos	PTB	Female	30	2012-07-19	1	Scanty
G66068	ERR6362190	Neg	PTB	Female	21	2010-10-08	1	3
G66076	ERR6362820	Pos	PTB	Male	39	2010-03-12	2	Neg
G66082	ERR6362089	Pos	PTB	Female	25	2011-01-06	1	3
G66092	ERR6362905	Pos	PTB	Female	36	2011-03-13	1	Neg
G66094	ERR6052058,ERR6052070	Neg	PTB	Male	21	2011-09-22	0	3
G66099	ERR5987337	Neg	PTB	Male	30	2011-08-04	0	ND
G66101	ERR6362202	Neg	PTB	Male	19	2011-12-14	0	Neg
G66103	ERR6052031,ERR6052056	Pos	PTB	Male	37	2011-12-15	0	ND
G66105	ERR5987416	Neg	PTB	Female	18	2011-12-30	1	3
G66119	ERR5987410	Pos	Missing	Male	52	2012-04-30	1	ND
G66121	ERR6052034,ERR6052113	Neg	PTB	Male	27	2012-04-30	1	Neg
G66122	ERR5987372	Pos	EPTB	Male	39	2012-08-07	2	Neg
G66123	ERR6052066,ERR6052114	Neg	PTB	Female	47	2012-09-22	0	Neg
G66126	ERR6052103,ERR6052107	Pos	PTB	Male	35	2012-10-16	1	1
G66129	ERR5987232	Pos	PTB	Female	37	2012-10-02	1	3
G66132	ERR6362737	Pos	PTB	Male	27	2013-01-18	0	2
G66136	ERR5987312	Pos	PTB	Male	31	2013-02-11	3	Neg
G66143	ERR6362186	Neg	PTB	Male	19	2013-04-10	1	3
G66147	ERR5987335	Pos	PTB	Female	49	2013-05-02	0	1
G66149	ERR6052086,ERR6052057	Neg	PTB	Male	48	2013-09-02	1	Scanty
G66158	ERR6052097,ERR6052045	Pos	PTB	Female	31	2013-05-03	0	Neg
G66165	ERR6052025,ERR6052096	Neg	PTB	Male	40	2013-07-20	2	2
G66166	ERR6052026,ERR6052065	Pos	PTB	Female	39	2013-07-16	0	3
G66168	ERR6052095,ERR6052116	Neg	PTB	Female	55	2013-08-01	1	Neg
G66169	ERR6052043,ERR6052053	Neg	PTB	Female	46	2013-07-28	0	Neg
G66170	ERR5987435	Pos	PTB	Female	41	2013-07-30	1	Neg
G66171	ERR6362768	Pos	PTB	Female	38	2013-08-07	0	2
G66172	ERR6052087,ERR6052042	Pos	PTB	Female	41	2013-07-21	1	ND
G66173	ERR6052036,ERR6052089	Neg	PTB	Male	23	2013-08-03	1	Neg
G66182	ERR5987225	Neg	PTB	Male	25	2012-03-02	0	3
G66184	ERR6052030,ERR6052050	Neg	PTB	Male	25	2013-09-13	0	1
G66187	ERR6052119,ERR6052104	Pos	PTB	Female	32	2013-09-12	0	Neg
G66188	ERR6052075,ERR6052098	Pos	PTB	Female	28	2013-08-23	0	ND
G66189	ERR6052078,ERR6052088	Neg	PTB	Female	20	2013-10-05	0	Neg
G66191	ERR5987291	Pos	PTB	Female	37	2013-09-13	0	3
G66192	ERR6052068,ERR6052077	Neg	PTB	Female	26	2013-09-04	0	Scanty
G66193	ERR6052108,ERR6052081	Neg	PTB	Male	34	2013-11-05	1	2
G66194	ERR6052049,ERR6052111	Pos	PTB	Female	33	2013-10-29	4	ND
G66195	ERR5987361	Pos	PTB	Male	28	2015-02-26	1	Scanty
G66202	ERR6052023,ERR6052079	Neg	PTB	Male	24	2013-10-29	3	1
G66203	ERR6052027,ERR6052059	Pos	PTB	Male	58	2013-11-21	0	2
G66204	ERR6052060,ERR6052069	Pos	PTB	Male	44	2013-12-18	0	Neg
G66206	ERR6052064,ERR6052093	Pos	PTB	Male	28	2014-01-09	1	Neg
G66212	ERR6052067,ERR6052062	Neg	PTB	Male	56	2014-01-23	0	Neg
G66213	ERR6052082,ERR6052117	Pos	PTB	Female	24	2014-02-11	0	2
G66214	ERR6052032,ERR6052040	Neg	PTB	Male	36	2014-02-26	2	Scanty
G66216	ERR6052020,ERR6052091	Neg	PTB	Female	27	2014-03-11	0	Neg
G66217	ERR6052094,ERR6052101	Pos	PTB	Male	30	2014-03-06	0	2
G66218	ERR6362046	Pos	PTB	Female	42	2014-02-21	2	Scanty
G66222	ERR5987311	Pos	PTB	Male	42	2014-05-17	2	3
G66227	ERR5987228	Pos	PTB	Female	39	2014-09-19	1	Neg
G66229	ERR5987300	Neg	PTB	Male	33	2014-08-30	1	Neg
G66230	ERR5987256	Pos	PTB	Female	34	2014-11-20	0	Scanty
G66232	ERR5987379	Pos	PTB	Male	55	2014-12-12	0	Neg
G66233	ERR6362278	Pos	PTB	Male	53	2015-02-03	1	3
G66234	ERR5987266	Neg	PTB	Male	34	2015-01-23	0	3
G66242	ERR6362707	Pos	PTB	Female	53	2015-02-11	1	Neg
G66243	ERR6362579	Pos	Both	Female	32	2015-03-05	1	2
G66245	ERR6362540	Pos	PTB	Female	37	2015-01-21	1	Neg
G66246	ERR5987317	Pos	PTB	Female	33	2015-05-28	1	Neg
G66247	ERR5987296	Pos	PTB	Male	35	2015-03-25	1	3
G66248	ERR6362200	Pos	PTB	Male	42	2015-06-11	2	Neg
G66253	ERR5987321	Pos	PTB	Male	37	2015-08-28	2	Neg
G66256	ERR5987424	Pos	PTB	Male	34	2015-10-02	2	2
G66260	ERR5987186	Pos	PTB	Male	45	2015-10-14	2	2
G66266	ERR5987181	Pos	PTB	Male	45	2015-11-07	4	ND
G66267	ERR5987333	Pos	PTB	Male	29	2015-11-19	3	3
G66268	ERR6362106	Pos	PTB	Male	36	2016-03-18	1	3
G66275	ERR5987197	Pos	PTB	Male	30	2016-03-10	3	Neg
G66278	ERR5987408	Pos	PTB	Male	55	2016-04-05	1	Neg
G66280	ERR5987230	Pos	EPTB	Female	33	2016-02-16	0	ND
G66282	ERR5987303	Pos	PTB	Female	30	2016-04-07	0	ND
G66283	ERR5987313	Neg	PTB	Female	51	2016-05-25	1	3
G66287	ERR6362422	Neg	PTB	Male	14	2016-05-24	0	Neg
G66288	ERR5987191	Neg	PTB	Female	73	2016-07-25	1	3
G66296	ERR6362056	Pos	PTB	Male	47	2016-06-10	1	Neg
G66299	ERR6052052	Pos	PTB	Male	49	2016-11-25	2	1
G66302	ERR5987418	Pos	PTB	Female	22	2017-01-07	0	Neg
G66303	ERR6361980	Neg	PTB	Male	54	2017-01-10	3	1
G66304	ERR5987364	Pos	PTB	Female	30	2017-01-31	0	3
G66305	ERR6362643	Pos	PTB	Female	51	2017-10-23	3	ND
