# Supplementary material for: Effect of compensatory evolution in the emergence and transmission of rifampicin-resistant Mycobacterium tuberculosis in Cape Town, South Africa: a genomic epidemiology study
Source: Lancet Microbe. 2023 Jul;4(7):e506–15. doi: 10.1016/S2666-5247(23)00110-6 (PMC10319636; doi:10.1016/S2666-5247(23)00110-6)
Supplement: Supplementary appendix 4 [file mmc4.xlsx]

## Sheet: Suppl_table_8
Supplementary table 8. Results of the phylogenetic multivariable logistic regression analyses after inferring transmitters of RR-TB with TransPhylo using different priors for the generation and sampling times. Adjusted odds ratios, 95% confidence intervals and p-values are indicated in the corresponding cells. Factors with a p-value lower than the significance threshold (0.05) are highlighted in …
	Average generation time
	1 year	1.5 years	2 years	2.5 years	3 years	3.5 years
MTBC Lineage 2 (ref Lineage 4)	1.62 [0.41 - 6.43]; p-val = 0.5	1.59 [0.41 - 6.24]; p-val = 0.5	1.94 [0.49 - 7.76]; p-val = 0.35	2.08 [0.53 - 8.19]; p-val = 0.29	2.32 [0.61 - 8.83]; p-val = 0.22	2.39 [0.62 - 9.24]; p-val = 0.21
RpoB S450L (ref RpoB non-S450L)	1.07 [0.8 - 1.42]; p-val = 0.66	1.07 [0.8 - 1.43]; p-val = 0.65	1.08 [0.8 - 1.46]; p-val = 0.6	1.17 [0.89 - 1.56]; p-val = 0.27	1.14 [0.85 - 1.52]; p-val = 0.39	1.08 [0.81 - 1.43]; p-val = 0.6
RpoB S450L+Compensatory (ref RpoB non-S450L)	1.49 [1.09 - 2.05]; p-val = 0.01	1.55 [1.13 - 2.12]; p-val = 0.01	1.64 [1.18 - 2.27]; p-val = 0	1.47 [1.07 - 2.01]; p-val = 0.02	1.27 [0.93 - 1.74]; p-val = 0.14	1.22 [0.89 - 1.68]; p-val = 0.22
MDR (ref RMR)	3.84 [2.42 - 6.08]; p-val = 0	3.73 [2.43 - 5.71]; p-val = 0	4.09 [2.54 - 6.59]; p-val = 0	3.04 [1.93 - 4.77]; p-val = 0	2.19 [1.43 - 3.36]; p-val = 0	2.65 [1.71 - 4.1]; p-val = 0
XDR (ref RMR)	2.11 [1.12 - 4.01]; p-val = 0.02	2.07 [1.18 - 3.63]; p-val = 0.01	1.97 [1.06 - 3.65]; p-val = 0.03	1.52 [0.79 - 2.92]; p-val = 0.21	1.29 [0.69 - 2.39]; p-val = 0.42	1.43 [0.76 - 2.68]; p-val = 0.26
EPTB (ref PTB smear-positive)	0.6 [0.4 - 0.91]; p-val = 0.02	0.51 [0.33 - 0.81]; p-val = 0	0.45 [0.27 - 0.76]; p-val = 0	0.43 [0.25 - 0.75]; p-val = 0	0.4 [0.24 - 0.67]; p-val = 0	0.4 [0.26 - 0.63]; p-val = 0
PTB smear-negative (ref PTB smear-positive)	0.76 [0.63 - 0.91]; p-val = 0	0.76 [0.64 - 0.9]; p-val = 0	0.76 [0.63 - 0.93]; p-val = 0.01	0.71 [0.59 - 0.86]; p-val = 0	0.64 [0.52 - 0.79]; p-val = 0	0.69 [0.57 - 0.82]; p-val = 0
Disease category missing (ref PTB smear-positive)	0.98 [0.72 - 1.33]; p-val = 0.89	0.84 [0.63 - 1.12]; p-val = 0.23	0.9 [0.65 - 1.23]; p-val = 0.5	1.04 [0.76 - 1.43]; p-val = 0.8	1.07 [0.76 - 1.51]; p-val = 0.7	1.07 [0.78 - 1.45]; p-val = 0.68
HIV-negative (ref HIV-positive)	0.88 [0.73 - 1.05]; p-val = 0.15	1.11 [0.92 - 1.33]; p-val = 0.27	0.95 [0.78 - 1.15]; p-val = 0.57	0.94 [0.78 - 1.14]; p-val = 0.54	1.12 [0.91 - 1.36]; p-val = 0.28	0.94 [0.78 - 1.13]; p-val = 0.51
HIV status missing (ref HIV-positive)	1.25 [0.48 - 3.26]; p-val = 0.65	0.62 [0.32 - 1.19]; p-val = 0.15	0.87 [0.42 - 1.8]; p-val = 0.71	1.41 [0.59 - 3.34]; p-val = 0.44	1.36 [0.55 - 3.36]; p-val = 0.51	1.47 [0.65 - 3.34]; p-val = 0.35
Culture negative at Tx start (ref no culture conversion)	0.52 [0.33 - 0.82]; p-val = 0	0.49 [0.31 - 0.78]; p-val = 0	0.73 [0.49 - 1.08]; p-val = 0.12	0.73 [0.41 - 1.31]; p-val = 0.29	0.91 [0.52 - 1.58]; p-val = 0.74	0.84 [0.54 - 1.31]; p-val = 0.44
Culture conversion data missing (ref no culture conversion)	0.43 [0.3 - 0.6]; p-val = 0	0.49 [0.35 - 0.67]; p-val = 0	0.55 [0.39 - 0.78]; p-val = 0	0.55 [0.4 - 0.76]; p-val = 0	0.47 [0.34 - 0.65]; p-val = 0	0.43 [0.3 - 0.63]; p-val = 0
Culture-negative converted (ref no culture conversion)	0.71 [0.56 - 0.89]; p-val = 0	0.74 [0.59 - 0.93]; p-val = 0.01	0.88 [0.7 - 1.1]; p-val = 0.25	0.82 [0.66 - 1.03]; p-val = 0.09	0.91 [0.72 - 1.14]; p-val = 0.42	0.65 [0.52 - 0.82]; p-val = 0
Male (ref Female)	0.96 [0.81 - 1.13]; p-val = 0.6	1.07 [0.91 - 1.26]; p-val = 0.43	1.11 [0.92 - 1.33]; p-val = 0.28	1.2 [1 - 1.43]; p-val = 0.04	1.04 [0.87 - 1.25]; p-val = 0.65	1.23 [1.04 - 1.47]; p-val = 0.02
Age (continuous)	1.01 [1 - 1.02]; p-val = 0.01	1.03 [1.02 - 1.03]; p-val = 0	1.01 [1 - 1.02]; p-val = 0.01	1.01 [1 - 1.01]; p-val = 0.22	1 [0.99 - 1.01]; p-val = 0.87	1.01 [1 - 1.02]; p-val = 0.01
Previous TB treatment episodes (continuous)	0.89 [0.79 - 0.99]; p-val = 0.04	0.89 [0.8 - 0.98]; p-val = 0.02	0.84 [0.75 - 0.94]; p-val = 0	0.91 [0.8 - 1.02]; p-val = 0.1	1.16 [1.04 - 1.28]; p-val = 0.01	0.94 [0.85 - 1.04]; p-val = 0.25
Diagnosis date (continuous; in years since end of study)	1.36 [1.28 - 1.44]; p-val = 0	1.32 [1.25 - 1.39]; p-val = 0	1.39 [1.31 - 1.48]; p-val = 0	1.43 [1.34 - 1.53]; p-val = 0	1.51 [1.41 - 1.61]; p-val = 0	1.41 [1.33 - 1.5]; p-val = 0
